# Supplementary material for: Small Molecule Ligands of the BET-like Bromodomain, SmBRD3, Affect Schistosoma mansoni Survival, Oviposition, and Development
Source: J Med Chem. 2023 Dec 4;66(23):15801–22. doi: 10.1021/acs.jmedchem.3c01321 (PMC10726355; doi:10.1021/acs.jmedchem.3c01321)
Supplement: Supplementary file 2 — jm3c01321_si_002.pdb [file jm3c01321_si_002.pdb]

HEADER                                            27-JAN-22                     
TITLE     ALPHAFOLD MONOMER V2.0 PREDICTION FOR PUTATIVE BROMODOMAIN-CONTAINING 
TITLE    2 PROTEIN 3, BRD3 (A0A5K4EQL3)                                         
COMPND    MOL_ID: 1;                                                            
COMPND   2 MOLECULE: PUTATIVE BROMODOMAIN-CONTAINING PROTEIN 3, BRD3;           
COMPND   3 CHAIN: A                                                             
SOURCE    MOL_ID: 1;                                                            
SOURCE   2 ORGANISM_SCIENTIFIC: SCHISTOSOMA MANSONI;                            
SOURCE   3 ORGANISM_TAXID: 6183                                                 
REMARK   1                                                                      
REMARK   1 REFERENCE 1                                                          
REMARK   1  AUTH   JOHN JUMPER, RICHARD EVANS, ALEXANDER PRITZEL, TIM GREEN,    
REMARK   1  AUTH 2 MICHAEL FIGURNOV, OLAF RONNEBERGER, KATHRYN TUNYASUVUNAKOOL, 
REMARK   1  AUTH 3 RUSS BATES, AUGUSTIN ZIDEK, ANNA POTAPENKO, ALEX BRIDGLAND,  
REMARK   1  AUTH 4 CLEMENS MEYER, SIMON A A KOHL, ANDREW J BALLARD,             
REMARK   1  AUTH 5 ANDREW COWIE, BERNARDINO ROMERA-PAREDES, STANISLAV NIKOLOV,  
REMARK   1  AUTH 6 RISHUB JAIN, JONAS ADLER, TREVOR BACK, STIG PETERSEN,        
REMARK   1  AUTH 7 DAVID REIMAN, ELLEN CLANCY, MICHAL ZIELINSKI,                
REMARK   1  AUTH 8 MARTIN STEINEGGER, MICHALINA PACHOLSKA, TAMAS BERGHAMMER,    
REMARK   1  AUTH 9 DAVID SILVER, ORIOL VINYALS, ANDREW W SENIOR,                
REMARK   1  AUTH10 KORAY KAVUKCUOGLU, PUSHMEET KOHLI, DEMIS HASSABIS            
REMARK   1  TITL   HIGHLY ACCURATE PROTEIN STRUCTURE PREDICTION WITH ALPHAFOLD  
REMARK   1  REF    NATURE                        V. 596   583 2021              
REMARK   1  REFN                   ISSN 0028-0836                               
REMARK   1  PMID   34265844                                                     
REMARK   1  DOI    10.1038/s41586-021-03819-2                                   
REMARK   1                                                                      
REMARK   1 DISCLAIMERS                                                          
REMARK   1 ALPHAFOLD DATA, COPYRIGHT (2021) DEEPMIND TECHNOLOGIES LIMITED. THE  
REMARK   1 INFORMATION PROVIDED IS THEORETICAL MODELLING ONLY AND CAUTION SHOULD
REMARK   1 BE EXERCISED IN ITS USE. IT IS PROVIDED "AS-IS" WITHOUT ANY WARRANTY 
REMARK   1 OF ANY KIND, WHETHER EXPRESSED OR IMPLIED. NO WARRANTY IS GIVEN THAT 
REMARK   1 USE OF THE INFORMATION SHALL NOT INFRINGE THE RIGHTS OF ANY THIRD    
REMARK   1 PARTY. THE INFORMATION IS NOT INTENDED TO BE A SUBSTITUTE FOR        
REMARK   1 PROFESSIONAL MEDICAL ADVICE, DIAGNOSIS, OR TREATMENT, AND DOES NOT   
REMARK   1 CONSTITUTE MEDICAL OR OTHER PROFESSIONAL ADVICE. IT IS AVAILABLE FOR 
REMARK   1 ACADEMIC AND COMMERCIAL PURPOSES, UNDER CC-BY 4.0 LICENCE.           
DBREF  XXXX A    1   685  UNP    A0A5K4EQL3 A0A5K4EQL3_SCHMA     1    685       
SEQRES   1 A  685  MET SER SER GLU ALA ASN LEU ASP SER SER ASN SER ILE          
SEQRES   2 A  685  LYS SER GLU PRO HIS ALA ALA LYS SER HIS SER SER LYS          
SEQRES   3 A  685  ILE THR THR ASN GLN LEU GLU TYR ILE LYS LYS GLU VAL          
SEQRES   4 A  685  VAL GLY ARG LEU PHE LYS GLU LYS ILE VAL TRP PRO PHE          
SEQRES   5 A  685  THR LYS PRO VAL ASP HIS GLN ARG LEU ASN LEU PRO ASP          
SEQRES   6 A  685  TYR PRO LYS ILE ILE LYS HIS PRO MET ASP LEU GLY THR          
SEQRES   7 A  685  ILE LYS GLN ARG LEU ASN LEU LYS PHE TYR HIS SER SER          
SEQRES   8 A  685  SER GLU CYS LEU ASP ASP LEU PHE THR MET PHE ARG ASN          
SEQRES   9 A  685  CYS TYR ILE PHE ASN LYS PRO GLY ASP ASP VAL VAL ALA          
SEQRES  10 A  685  MET ALA MET LYS LEU GLU GLN ILE ALA ARG GLU ARG LEU          
SEQRES  11 A  685  LYS PHE MET PRO THR PRO GLU THR GLU ILE CYS PRO GLN          
SEQRES  12 A  685  LYS THR PRO LYS SER ILE ARG PRO ILE GLY ALA PRO LEU          
SEQRES  13 A  685  GLN VAL HIS PRO PRO ILE GLU PRO ILE HIS THR ALA ALA          
SEQRES  14 A  685  SER THR ASN HIS THR GLU GLY LEU ASN GLY SER ALA VAL          
SEQRES  15 A  685  SER VAL ASP GLN THR THR LEU PRO PHE ARG PRO SER VAL          
SEQRES  16 A  685  THR SER THR SER THR LYS LYS ALA SER LYS LYS LYS SER          
SEQRES  17 A  685  ASP SER THR ILE ASP GLU LEU PRO SER THR PRO GLN SER          
SEQRES  18 A  685  TYR ASP ASP LEU SER ARG ASP ARG ARG GLN ILE LYS LYS          
SEQRES  19 A  685  PRO LYS ARG GLU TYR GLU GLU ARG ASN VAL GLY LYS ARG          
SEQRES  20 A  685  LEU ARG LEU SER GLU ALA LEU LYS ALA CYS SER ASN ILE          
SEQRES  21 A  685  LEU LYS ASP ILE SER SER GLN ARG TYR ARG ASP LEU ASN          
SEQRES  22 A  685  HIS PHE PHE LEU LYS PRO VAL ASP VAL VAL ALA LEU GLY          
SEQRES  23 A  685  LEU HIS ASP TYR TYR ASP VAL VAL LYS LYS ALA MET ASP          
SEQRES  24 A  685  LEU SER THR ILE LYS THR LYS LEU GLU SER GLY GLN TYR          
SEQRES  25 A  685  HIS THR LYS TYR ASP PHE ALA ASP ASP VAL ARG LEU MET          
SEQRES  26 A  685  PHE ASN ASN CYS TYR LYS TYR ASN GLY GLU ASP SER GLU          
SEQRES  27 A  685  VAL ALA ARG VAL GLY LYS GLN LEU GLN ALA ILE PHE ASP          
SEQRES  28 A  685  GLU ASN PHE ALA LYS VAL PRO ASP ASP GLU SER ASP PRO          
SEQRES  29 A  685  ALA ALA SER PRO ASP GLY ARG PRO VAL ASP GLN ASN MET          
SEQRES  30 A  685  TYR GLN LEU ILE GLN ASN ALA ILE LYS GLU HIS GLN LYS          
SEQRES  31 A  685  LEU THR ASN GLN PHE GLN ARG PHE SER GLU ASP LEU GLN          
SEQRES  32 A  685  LYS SER THR ALA ASN LEU ASN SER ILE LEU SER SER LEU          
SEQRES  33 A  685  SER MET ALA VAL ARG LYS ALA PRO ILE GLY HIS ASN THR          
SEQRES  34 A  685  PRO HIS ILE ASN SER LEU PRO PRO THR GLN THR GLY LEU          
SEQRES  35 A  685  PRO THR VAL PRO ARG PRO THR MET ASN ASP ILE ASP VAL          
SEQRES  36 A  685  ASN ILE THR LYS ARG GLY ARG GLN SER GLN SER LYS THR          
SEQRES  37 A  685  LYS TYR ARG GLN SER GLY LEU SER ALA ALA ALA PRO VAL          
SEQRES  38 A  685  LEU ASN ALA PRO CYS ALA PRO VAL SER SER SER THR VAL          
SEQRES  39 A  685  ASN MET SER SER THR HIS SER GLN PRO ILE PRO VAL PRO          
SEQRES  40 A  685  GLY TYR ALA THR ASP GLU GLU MET SER GLU ASN ASN VAL          
SEQRES  41 A  685  ARG PRO MET THR TYR ASP GLU LYS ARG GLN LEU SER LEU          
SEQRES  42 A  685  ASP ILE ASN LYS LEU PRO GLY GLU LYS LEU GLY ARG VAL          
SEQRES  43 A  685  VAL GLN ILE ILE GLN GLN ARG GLU PRO SER HIS ARG ASP          
SEQRES  44 A  685  CYS ASN PRO ASP GLU ILE GLU ILE ASP PHE GLU THR LEU          
SEQRES  45 A  685  GLN HIS THR THR LEU ARG GLU LEU GLU LYS TYR VAL LYS          
SEQRES  46 A  685  SER VAL LEU GLN LYS THR LYS SER GLY SER ARG LYS TYR          
SEQRES  47 A  685  VAL LYS LYS GLY LEU SER GLY VAL PRO PRO GLY LYS THR          
SEQRES  48 A  685  ARG GLU GLU CYS MET LYS GLU LYS THR GLU GLU LEU GLU          
SEQRES  49 A  685  ASN ARG LEU ARG GLU ILE GLY GLY LEU PRO GLN GLY ALA          
SEQRES  50 A  685  PRO GLY TYR HIS ASN ALA HIS ASN PRO LYS LYS SER HIS          
SEQRES  51 A  685  GLY THR ASN ARG LEU SER ALA SER SER SER SER SER SER          
SEQRES  52 A  685  ASP SER GLU SER THR SER ASP SER SER GLU SER ASP SER          
SEQRES  53 A  685  SER ASP SER LYS SER TYR SER GLU SER                          
CRYST1    1.000    1.000    1.000  90.00  90.00  90.00 P 1           1          
ORIGX1      1.000000  0.000000  0.000000        0.00000                         
ORIGX2      0.000000  1.000000  0.000000        0.00000                         
ORIGX3      0.000000  0.000000  1.000000        0.00000                         
SCALE1      1.000000  0.000000  0.000000        0.00000                         
SCALE2      0.000000  1.000000  0.000000        0.00000                         
SCALE3      0.000000  0.000000  1.000000        0.00000                         
MODEL        1                                                                  
ATOM      1  N   MET A   1      -9.336 -15.688  73.979  1.00 41.95           N  
ATOM      2  CA  MET A   1      -8.590 -16.569  73.049  1.00 41.95           C  
ATOM      3  C   MET A   1      -9.118 -16.343  71.636  1.00 41.95           C  
ATOM      4  CB  MET A   1      -8.622 -18.035  73.504  1.00 41.95           C  
ATOM      5  O   MET A   1     -10.074 -15.590  71.501  1.00 41.95           O  
ATOM      6  CG  MET A   1      -7.620 -18.221  74.651  1.00 41.95           C  
ATOM      7  SD  MET A   1      -7.487 -19.919  75.250  1.00 41.95           S  
ATOM      8  CE  MET A   1      -5.890 -19.829  76.108  1.00 41.95           C  
ATOM      9  N   SER A   2      -8.412 -16.846  70.624  1.00 41.04           N  
ATOM     10  CA  SER A   2      -8.319 -16.207  69.302  1.00 41.04           C  
ATOM     11  C   SER A   2      -9.535 -16.349  68.370  1.00 41.04           C  
ATOM     12  CB  SER A   2      -7.040 -16.688  68.608  1.00 41.04           C  
ATOM     13  O   SER A   2     -10.461 -17.113  68.627  1.00 41.04           O  
ATOM     14  OG  SER A   2      -5.943 -16.517  69.493  1.00 41.04           O  
ATOM     15  N   SER A   3      -9.499 -15.541  67.309  1.00 37.56           N  
ATOM     16  CA  SER A   3     -10.530 -15.282  66.295  1.00 37.56           C  
ATOM     17  C   SER A   3     -10.274 -16.023  64.963  1.00 37.56           C  
ATOM     18  CB  SER A   3     -10.537 -13.754  66.103  1.00 37.56           C  
ATOM     19  O   SER A   3      -9.470 -16.946  64.934  1.00 37.56           O  
ATOM     20  OG  SER A   3      -9.229 -13.266  65.843  1.00 37.56           O  
ATOM     21  N   GLU A   4     -10.911 -15.544  63.877  1.00 49.06           N  
ATOM     22  CA  GLU A   4     -10.834 -16.003  62.467  1.00 49.06           C  
ATOM     23  C   GLU A   4     -11.708 -17.244  62.174  1.00 49.06           C  
ATOM     24  CB  GLU A   4      -9.382 -16.102  61.955  1.00 49.06           C  
ATOM     25  O   GLU A   4     -11.477 -18.317  62.713  1.00 49.06           O  
ATOM     26  CG  GLU A   4      -8.614 -14.793  62.228  1.00 49.06           C  
ATOM     27  CD  GLU A   4      -7.240 -14.722  61.553  1.00 49.06           C  
ATOM     28  OE1 GLU A   4      -6.856 -13.583  61.204  1.00 49.06           O  
ATOM     29  OE2 GLU A   4      -6.572 -15.772  61.436  1.00 49.06           O  
ATOM     30  N   ALA A   5     -12.826 -17.202  61.434  1.00 42.93           N  
ATOM     31  CA  ALA A   5     -13.426 -16.273  60.457  1.00 42.93           C  
ATOM     32  C   ALA A   5     -12.920 -16.379  59.003  1.00 42.93           C  
ATOM     33  CB  ALA A   5     -13.554 -14.821  60.950  1.00 42.93           C  
ATOM     34  O   ALA A   5     -11.816 -15.963  58.674  1.00 42.93           O  
ATOM     35  N   ASN A   6     -13.812 -16.828  58.113  1.00 47.89           N  
ATOM     36  CA  ASN A   6     -13.820 -16.479  56.693  1.00 47.89           C  
ATOM     37  C   ASN A   6     -15.285 -16.460  56.201  1.00 47.89           C  
ATOM     38  CB  ASN A   6     -12.905 -17.431  55.900  1.00 47.89           C  
ATOM     39  O   ASN A   6     -16.120 -17.182  56.750  1.00 47.89           O  
ATOM     40  CG  ASN A   6     -12.406 -16.804  54.610  1.00 47.89           C  
ATOM     41  ND2 ASN A   6     -11.399 -17.378  53.997  1.00 47.89           N  
ATOM     42  OD1 ASN A   6     -12.897 -15.791  54.143  1.00 47.89           O  
ATOM     43  N   LEU A   7     -15.614 -15.603  55.233  1.00 44.22           N  
ATOM     44  CA  LEU A   7     -16.992 -15.258  54.855  1.00 44.22           C  
ATOM     45  C   LEU A   7     -17.227 -15.483  53.360  1.00 44.22           C  
ATOM     46  CB  LEU A   7     -17.276 -13.784  55.231  1.00 44.22           C  
ATOM     47  O   LEU A   7     -16.588 -14.841  52.531  1.00 44.22           O  
ATOM     48  CG  LEU A   7     -17.969 -13.610  56.593  1.00 44.22           C  
ATOM     49  CD1 LEU A   7     -17.798 -12.177  57.101  1.00 44.22           C  
ATOM     50  CD2 LEU A   7     -19.472 -13.889  56.488  1.00 44.22           C  
ATOM     51  N   ASP A   8     -18.207 -16.323  53.025  1.00 39.99           N  
ATOM     52  CA  ASP A   8     -18.846 -16.285  51.706  1.00 39.99           C  
ATOM     53  C   ASP A   8     -19.932 -15.192  51.693  1.00 39.99           C  
ATOM     54  CB  ASP A   8     -19.378 -17.674  51.316  1.00 39.99           C  
ATOM     55  O   ASP A   8     -20.596 -14.932  52.701  1.00 39.99           O  
ATOM     56  CG  ASP A   8     -19.876 -17.757  49.862  1.00 39.99           C  
ATOM     57  OD1 ASP A   8     -19.692 -16.777  49.100  1.00 39.99           O  
ATOM     58  OD2 ASP A   8     -20.471 -18.800  49.522  1.00 39.99           O  
ATOM     59  N   SER A   9     -20.089 -14.500  50.567  1.00 46.38           N  
ATOM     60  CA  SER A   9     -21.033 -13.392  50.388  1.00 46.38           C  
ATOM     61  C   SER A   9     -21.325 -13.125  48.911  1.00 46.38           C  
ATOM     62  CB  SER A   9     -20.536 -12.128  51.101  1.00 46.38           C  
ATOM     63  O   SER A   9     -20.975 -12.082  48.353  1.00 46.38           O  
ATOM     64  OG  SER A   9     -20.820 -12.248  52.480  1.00 46.38           O  
ATOM     65  N   SER A  10     -22.035 -14.058  48.274  1.00 38.81           N  
ATOM     66  CA  SER A  10     -22.737 -13.762  47.020  1.00 38.81           C  
ATOM     67  C   SER A  10     -23.709 -12.584  47.214  1.00 38.81           C  
ATOM     68  CB  SER A  10     -23.448 -15.007  46.474  1.00 38.81           C  
ATOM     69  O   SER A  10     -24.510 -12.573  48.148  1.00 38.81           O  
ATOM     70  OG  SER A  10     -24.532 -15.423  47.281  1.00 38.81           O  
ATOM     71  N   ASN A  11     -23.632 -11.567  46.350  1.00 40.89           N  
ATOM     72  CA  ASN A  11     -24.445 -10.357  46.478  1.00 40.89           C  
ATOM     73  C   ASN A  11     -25.031  -9.957  45.115  1.00 40.89           C  
ATOM     74  CB  ASN A  11     -23.601  -9.261  47.160  1.00 40.89           C  
ATOM     75  O   ASN A  11     -24.309  -9.853  44.125  1.00 40.89           O  
ATOM     76  CG  ASN A  11     -24.439  -8.305  47.990  1.00 40.89           C  
ATOM     77  ND2 ASN A  11     -23.824  -7.586  48.899  1.00 40.89           N  
ATOM     78  OD1 ASN A  11     -25.645  -8.191  47.838  1.00 40.89           O  
ATOM     79  N   SER A  12     -26.353  -9.778  45.052  1.00 35.45           N  
ATOM     80  CA  SER A  12     -27.115  -9.674  43.800  1.00 35.45           C  
ATOM     81  C   SER A  12     -27.999  -8.427  43.797  1.00 35.45           C  
ATOM     82  CB  SER A  12     -27.941 -10.952  43.602  1.00 35.45           C  
ATOM     83  O   SER A  12     -29.041  -8.394  44.452  1.00 35.45           O  
ATOM     84  OG  SER A  12     -28.841 -10.807  42.520  1.00 35.45           O  
ATOM     85  N   ILE A  13     -27.611  -7.411  43.020  1.00 42.96           N  
ATOM     86  CA  ILE A  13     -28.314  -6.122  42.903  1.00 42.96           C  
ATOM     87  C   ILE A  13     -28.612  -5.817  41.421  1.00 42.96           C  
ATOM     88  CB  ILE A  13     -27.543  -5.019  43.674  1.00 42.96           C  
ATOM     89  O   ILE A  13     -27.923  -6.286  40.517  1.00 42.96           O  
ATOM     90  CG1 ILE A  13     -27.539  -5.357  45.190  1.00 42.96           C  
ATOM     91  CG2 ILE A  13     -28.159  -3.624  43.446  1.00 42.96           C  
ATOM     92  CD1 ILE A  13     -26.726  -4.407  46.078  1.00 42.96           C  
ATOM     93  N   LYS A  14     -29.720  -5.108  41.168  1.00 38.63           N  
ATOM     94  CA  LYS A  14     -30.413  -5.036  39.870  1.00 38.63           C  
ATOM     95  C   LYS A  14     -30.015  -3.833  38.995  1.00 38.63           C  
ATOM     96  CB  LYS A  14     -31.935  -4.973  40.117  1.00 38.63           C  
ATOM     97  O   LYS A  14     -29.677  -2.776  39.508  1.00 38.63           O  
ATOM     98  CG  LYS A  14     -32.550  -6.193  40.821  1.00 38.63           C  
ATOM     99  CD  LYS A  14     -34.030  -5.913  41.131  1.00 38.63           C  
ATOM    100  CE  LYS A  14     -34.697  -7.132  41.778  1.00 38.63           C  
ATOM    101  NZ  LYS A  14     -36.075  -6.824  42.240  1.00 38.63           N  
ATOM    102  N   SER A  15     -30.258  -4.012  37.689  1.00 36.58           N  
ATOM    103  CA  SER A  15     -30.801  -3.036  36.714  1.00 36.58           C  
ATOM    104  C   SER A  15     -30.110  -1.683  36.474  1.00 36.58           C  
ATOM    105  CB  SER A  15     -32.284  -2.759  37.024  1.00 36.58           C  
ATOM    106  O   SER A  15     -30.204  -0.794  37.309  1.00 36.58           O  
ATOM    107  OG  SER A  15     -32.454  -2.229  38.324  1.00 36.58           O  
ATOM    108  N   GLU A  16     -29.691  -1.449  35.222  1.00 36.39           N  
ATOM    109  CA  GLU A  16     -30.428  -0.571  34.283  1.00 36.39           C  
ATOM    110  C   GLU A  16     -30.080  -0.893  32.799  1.00 36.39           C  
ATOM    111  CB  GLU A  16     -30.242   0.932  34.596  1.00 36.39           C  
ATOM    112  O   GLU A  16     -29.117  -1.627  32.552  1.00 36.39           O  
ATOM    113  CG  GLU A  16     -31.514   1.495  35.264  1.00 36.39           C  
ATOM    114  CD  GLU A  16     -31.572   3.028  35.312  1.00 36.39           C  
ATOM    115  OE1 GLU A  16     -32.712   3.544  35.261  1.00 36.39           O  
ATOM    116  OE2 GLU A  16     -30.501   3.670  35.388  1.00 36.39           O  
ATOM    117  N   PRO A  17     -30.882  -0.451  31.802  1.00 37.01           N  
ATOM    118  CA  PRO A  17     -30.666  -0.732  30.375  1.00 37.01           C  
ATOM    119  C   PRO A  17     -29.961   0.409  29.596  1.00 37.01           C  
ATOM    120  CB  PRO A  17     -32.084  -1.009  29.857  1.00 37.01           C  
ATOM    121  O   PRO A  17     -29.653   1.459  30.140  1.00 37.01           O  
ATOM    122  CG  PRO A  17     -32.947  -0.030  30.654  1.00 37.01           C  
ATOM    123  CD  PRO A  17     -32.211   0.125  31.986  1.00 37.01           C  
ATOM    124  N   HIS A  18     -29.798   0.205  28.277  1.00 34.63           N  
ATOM    125  CA  HIS A  18     -29.266   1.122  27.241  1.00 34.63           C  
ATOM    126  C   HIS A  18     -27.737   1.236  27.057  1.00 34.63           C  
ATOM    127  CB  HIS A  18     -29.904   2.524  27.278  1.00 34.63           C  
ATOM    128  O   HIS A  18     -27.066   2.071  27.649  1.00 34.63           O  
ATOM    129  CG  HIS A  18     -31.400   2.527  27.151  1.00 34.63           C  
ATOM    130  CD2 HIS A  18     -32.295   2.662  28.176  1.00 34.63           C  
ATOM    131  ND1 HIS A  18     -32.123   2.435  25.982  1.00 34.63           N  
ATOM    132  CE1 HIS A  18     -33.427   2.495  26.300  1.00 34.63           C  
ATOM    133  NE2 HIS A  18     -33.580   2.613  27.625  1.00 34.63           N  
ATOM    134  N   ALA A  19     -27.235   0.538  26.031  1.00 37.82           N  
ATOM    135  CA  ALA A  19     -26.198   1.055  25.129  1.00 37.82           C  
ATOM    136  C   ALA A  19     -26.325   0.361  23.758  1.00 37.82           C  
ATOM    137  CB  ALA A  19     -24.803   0.852  25.736  1.00 37.82           C  
ATOM    138  O   ALA A  19     -26.022  -0.826  23.618  1.00 37.82           O  
ATOM    139  N   ALA A  20     -26.815   1.071  22.736  1.00 38.84           N  
ATOM    140  CA  ALA A  20     -26.937   0.508  21.392  1.00 38.84           C  
ATOM    141  C   ALA A  20     -25.552   0.384  20.738  1.00 38.84           C  
ATOM    142  CB  ALA A  20     -27.903   1.358  20.558  1.00 38.84           C  
ATOM    143  O   ALA A  20     -24.806   1.358  20.648  1.00 38.84           O  
ATOM    144  N   LYS A  21     -25.202  -0.814  20.256  1.00 40.14           N  
ATOM    145  CA  LYS A  21     -23.947  -1.035  19.526  1.00 40.14           C  
ATOM    146  C   LYS A  21     -24.062  -0.393  18.146  1.00 40.14           C  
ATOM    147  CB  LYS A  21     -23.621  -2.535  19.436  1.00 40.14           C  
ATOM    148  O   LYS A  21     -24.777  -0.910  17.290  1.00 40.14           O  
ATOM    149  CG  LYS A  21     -23.267  -3.105  20.817  1.00 40.14           C  
ATOM    150  CD  LYS A  21     -23.075  -4.625  20.781  1.00 40.14           C  
ATOM    151  CE  LYS A  21     -22.825  -5.112  22.213  1.00 40.14           C  
ATOM    152  NZ  LYS A  21     -22.880  -6.591  22.320  1.00 40.14           N  
ATOM    153  N   SER A  22     -23.368   0.725  17.946  1.00 39.42           N  
ATOM    154  CA  SER A  22     -23.293   1.376  16.639  1.00 39.42           C  
ATOM    155  C   SER A  22     -22.635   0.431  15.634  1.00 39.42           C  
ATOM    156  CB  SER A  22     -22.522   2.696  16.723  1.00 39.42           C  
ATOM    157  O   SER A  22     -21.454   0.104  15.753  1.00 39.42           O  
ATOM    158  OG  SER A  22     -22.676   3.381  15.500  1.00 39.42           O  
ATOM    159  N   HIS A  23     -23.409  -0.037  14.657  1.00 41.80           N  
ATOM    160  CA  HIS A  23     -22.843  -0.618  13.449  1.00 41.80           C  
ATOM    161  C   HIS A  23     -22.252   0.517  12.613  1.00 41.80           C  
ATOM    162  CB  HIS A  23     -23.926  -1.364  12.654  1.00 41.80           C  
ATOM    163  O   HIS A  23     -22.921   1.534  12.417  1.00 41.80           O  
ATOM    164  CG  HIS A  23     -24.309  -2.698  13.241  1.00 41.80           C  
ATOM    165  CD2 HIS A  23     -25.287  -2.947  14.169  1.00 41.80           C  
ATOM    166  ND1 HIS A  23     -23.748  -3.910  12.910  1.00 41.80           N  
ATOM    167  CE1 HIS A  23     -24.377  -4.866  13.612  1.00 41.80           C  
ATOM    168  NE2 HIS A  23     -25.323  -4.329  14.396  1.00 41.80           N  
ATOM    169  N   SER A  24     -21.055   0.319  12.055  1.00 44.62           N  
ATOM    170  CA  SER A  24     -20.559   1.153  10.962  1.00 44.62           C  
ATOM    171  C   SER A  24     -21.519   1.017   9.778  1.00 44.62           C  
ATOM    172  CB  SER A  24     -19.110   0.804  10.593  1.00 44.62           C  
ATOM    173  O   SER A  24     -21.478   0.074   8.986  1.00 44.62           O  
ATOM    174  OG  SER A  24     -18.884  -0.595  10.579  1.00 44.62           O  
ATOM    175  N   SER A  25     -22.467   1.950   9.710  1.00 47.48           N  
ATOM    176  CA  SER A  25     -23.381   2.072   8.585  1.00 47.48           C  
ATOM    177  C   SER A  25     -22.538   2.305   7.342  1.00 47.48           C  
ATOM    178  CB  SER A  25     -24.361   3.222   8.814  1.00 47.48           C  
ATOM    179  O   SER A  25     -21.583   3.069   7.396  1.00 47.48           O  
ATOM    180  OG  SER A  25     -25.243   2.862   9.859  1.00 47.48           O  
ATOM    181  N   LYS A  26     -22.852   1.636   6.229  1.00 62.15           N  
ATOM    182  CA  LYS A  26     -22.056   1.752   4.999  1.00 62.15           C  
ATOM    183  C   LYS A  26     -22.209   3.172   4.436  1.00 62.15           C  
ATOM    184  CB  LYS A  26     -22.442   0.654   3.991  1.00 62.15           C  
ATOM    185  O   LYS A  26     -23.171   3.442   3.705  1.00 62.15           O  
ATOM    186  CG  LYS A  26     -22.251  -0.779   4.519  1.00 62.15           C  
ATOM    187  CD  LYS A  26     -22.662  -1.808   3.453  1.00 62.15           C  
ATOM    188  CE  LYS A  26     -22.554  -3.234   4.010  1.00 62.15           C  
ATOM    189  NZ  LYS A  26     -23.048  -4.249   3.042  1.00 62.15           N  
ATOM    190  N   ILE A  27     -21.307   4.071   4.821  1.00 70.11           N  
ATOM    191  CA  ILE A  27     -21.296   5.484   4.428  1.00 70.11           C  
ATOM    192  C   ILE A  27     -21.011   5.578   2.922  1.00 70.11           C  
ATOM    193  CB  ILE A  27     -20.318   6.316   5.311  1.00 70.11           C  
ATOM    194  O   ILE A  27     -20.526   4.642   2.290  1.00 70.11           O  
ATOM    195  CG1 ILE A  27     -20.538   5.988   6.812  1.00 70.11           C  
ATOM    196  CG2 ILE A  27     -20.475   7.827   5.055  1.00 70.11           C  
ATOM    197  CD1 ILE A  27     -19.883   6.910   7.846  1.00 70.11           C  
ATOM    198  N   THR A  28     -21.430   6.667   2.299  1.00 88.81           N  
ATOM    199  CA  THR A  28     -20.956   7.080   0.976  1.00 88.81           C  
ATOM    200  C   THR A  28     -21.083   8.591   0.899  1.00 88.81           C  
ATOM    201  CB  THR A  28     -21.732   6.384  -0.148  1.00 88.81           C  
ATOM    202  O   THR A  28     -21.945   9.153   1.575  1.00 88.81           O  
ATOM    203  CG2 THR A  28     -23.185   6.844  -0.314  1.00 88.81           C  
ATOM    204  OG1 THR A  28     -21.085   6.562  -1.377  1.00 88.81           O  
ATOM    205  N   THR A  29     -20.241   9.249   0.118  1.00 94.97           N  
ATOM    206  CA  THR A  29     -20.200  10.710   0.042  1.00 94.97           C  
ATOM    207  C   THR A  29     -20.722  11.220  -1.297  1.00 94.97           C  
ATOM    208  CB  THR A  29     -18.785  11.236   0.314  1.00 94.97           C  
ATOM    209  O   THR A  29     -20.826  10.478  -2.280  1.00 94.97           O  
ATOM    210  CG2 THR A  29     -18.234  10.762   1.662  1.00 94.97           C  
ATOM    211  OG1 THR A  29     -17.946  10.779  -0.714  1.00 94.97           O  
ATOM    212  N   ASN A  30     -21.032  12.515  -1.352  1.00 95.62           N  
ATOM    213  CA  ASN A  30     -21.331  13.225  -2.596  1.00 95.62           C  
ATOM    214  C   ASN A  30     -20.214  13.059  -3.645  1.00 95.62           C  
ATOM    215  CB  ASN A  30     -21.636  14.709  -2.278  1.00 95.62           C  
ATOM    216  O   ASN A  30     -20.510  12.835  -4.819  1.00 95.62           O  
ATOM    217  CG  ASN A  30     -20.475  15.492  -1.677  1.00 95.62           C  
ATOM    218  ND2 ASN A  30     -20.509  16.802  -1.733  1.00 95.62           N  
ATOM    219  OD1 ASN A  30     -19.530  14.937  -1.146  1.00 95.62           O  
ATOM    220  N   GLN A  31     -18.948  13.098  -3.225  1.00 97.63           N  
ATOM    221  CA  GLN A  31     -17.794  12.928  -4.103  1.00 97.63           C  
ATOM    222  C   GLN A  31     -17.590  11.469  -4.530  1.00 97.63           C  
ATOM    223  CB  GLN A  31     -16.543  13.498  -3.431  1.00 97.63           C  
ATOM    224  O   GLN A  31     -17.317  11.226  -5.703  1.00 97.63           O  
ATOM    225  CG  GLN A  31     -16.626  15.021  -3.252  1.00 97.63           C  
ATOM    226  CD  GLN A  31     -15.313  15.653  -2.803  1.00 97.63           C  
ATOM    227  NE2 GLN A  31     -15.255  16.959  -2.717  1.00 97.63           N  
ATOM    228  OE1 GLN A  31     -14.315  15.007  -2.544  1.00 97.63           O  
ATOM    229  N   LEU A  32     -17.806  10.479  -3.657  1.00 97.23           N  
ATOM    230  CA  LEU A  32     -17.718   9.063  -4.037  1.00 97.23           C  
ATOM    231  C   LEU A  32     -18.802   8.658  -5.049  1.00 97.23           C  
ATOM    232  CB  LEU A  32     -17.758   8.177  -2.778  1.00 97.23           C  
ATOM    233  O   LEU A  32     -18.490   8.001  -6.045  1.00 97.23           O  
ATOM    234  CG  LEU A  32     -16.432   8.160  -1.990  1.00 97.23           C  
ATOM    235  CD1 LEU A  32     -16.647   7.457  -0.650  1.00 97.23           C  
ATOM    236  CD2 LEU A  32     -15.348   7.399  -2.756  1.00 97.23           C  
ATOM    237  N   GLU A  33     -20.058   9.084  -4.868  1.00 96.03           N  
ATOM    238  CA  GLU A  33     -21.101   8.859  -5.883  1.00 96.03           C  
ATOM    239  C   GLU A  33     -20.834   9.665  -7.174  1.00 96.03           C  
ATOM    240  CB  GLU A  33     -22.507   9.132  -5.316  1.00 96.03           C  
ATOM    241  O   GLU A  33     -21.108   9.164  -8.270  1.00 96.03           O  
ATOM    242  CG  GLU A  33     -23.007   8.074  -4.306  1.00 96.03           C  
ATOM    243  CD  GLU A  33     -23.259   6.668  -4.894  1.00 96.03           C  
ATOM    244  OE1 GLU A  33     -23.105   5.646  -4.183  1.00 96.03           O  
ATOM    245  OE2 GLU A  33     -23.635   6.517  -6.083  1.00 96.03           O  
ATOM    246  N   TYR A  34     -20.222  10.856  -7.088  1.00 97.90           N  
ATOM    247  CA  TYR A  34     -19.764  11.609  -8.263  1.00 97.90           C  
ATOM    248  C   TYR A  34     -18.676  10.853  -9.044  1.00 97.90           C  
ATOM    249  CB  TYR A  34     -19.282  13.013  -7.865  1.00 97.90           C  
ATOM    250  O   TYR A  34     -18.832  10.614 -10.242  1.00 97.90           O  
ATOM    251  CG  TYR A  34     -18.908  13.851  -9.069  1.00 97.90           C  
ATOM    252  CD1 TYR A  34     -17.601  13.800  -9.597  1.00 97.90           C  
ATOM    253  CD2 TYR A  34     -19.899  14.621  -9.705  1.00 97.90           C  
ATOM    254  CE1 TYR A  34     -17.306  14.468 -10.801  1.00 97.90           C  
ATOM    255  CE2 TYR A  34     -19.597  15.316 -10.888  1.00 97.90           C  
ATOM    256  OH  TYR A  34     -18.065  15.793 -12.650  1.00 97.90           O  
ATOM    257  CZ  TYR A  34     -18.311  15.210 -11.454  1.00 97.90           C  
ATOM    258  N   ILE A  35     -17.606  10.405  -8.377  1.00 97.94           N  
ATOM    259  CA  ILE A  35     -16.506   9.641  -8.987  1.00 97.94           C  
ATOM    260  C   ILE A  35     -17.047   8.363  -9.640  1.00 97.94           C  
ATOM    261  CB  ILE A  35     -15.403   9.349  -7.939  1.00 97.94           C  
ATOM    262  O   ILE A  35     -16.747   8.070 -10.798  1.00 97.94           O  
ATOM    263  CG1 ILE A  35     -14.667  10.654  -7.555  1.00 97.94           C  
ATOM    264  CG2 ILE A  35     -14.380   8.329  -8.479  1.00 97.94           C  
ATOM    265  CD1 ILE A  35     -13.844  10.544  -6.265  1.00 97.94           C  
ATOM    266  N   LYS A  36     -17.920   7.634  -8.947  1.00 97.43           N  
ATOM    267  CA  LYS A  36     -18.593   6.426  -9.445  1.00 97.43           C  
ATOM    268  C   LYS A  36     -19.409   6.662 -10.717  1.00 97.43           C  
ATOM    269  CB  LYS A  36     -19.465   5.954  -8.280  1.00 97.43           C  
ATOM    270  O   LYS A  36     -19.324   5.859 -11.650  1.00 97.43           O  
ATOM    271  CG  LYS A  36     -20.279   4.667  -8.447  1.00 97.43           C  
ATOM    272  CD  LYS A  36     -21.057   4.529  -7.132  1.00 97.43           C  
ATOM    273  CE  LYS A  36     -22.145   3.461  -7.133  1.00 97.43           C  
ATOM    274  NZ  LYS A  36     -23.142   3.812  -6.095  1.00 97.43           N  
ATOM    275  N   LYS A  37     -20.192   7.744 -10.769  1.00 96.54           N  
ATOM    276  CA  LYS A  37     -21.142   8.027 -11.856  1.00 96.54           C  
ATOM    277  C   LYS A  37     -20.508   8.773 -13.033  1.00 96.54           C  
ATOM    278  CB  LYS A  37     -22.338   8.777 -11.247  1.00 96.54           C  
ATOM    279  O   LYS A  37     -20.662   8.340 -14.174  1.00 96.54           O  
ATOM    280  CG  LYS A  37     -23.486   9.030 -12.237  1.00 96.54           C  
ATOM    281  CD  LYS A  37     -24.673   9.670 -11.497  1.00 96.54           C  
ATOM    282  CE  LYS A  37     -25.780  10.166 -12.438  1.00 96.54           C  
ATOM    283  NZ  LYS A  37     -25.539  11.561 -12.878  1.00 96.54           N  
ATOM    284  N   GLU A  38     -19.792   9.859 -12.760  1.00 97.51           N  
ATOM    285  CA  GLU A  38     -19.311  10.816 -13.766  1.00 97.51           C  
ATOM    286  C   GLU A  38     -17.840  10.624 -14.152  1.00 97.51           C  
ATOM    287  CB  GLU A  38     -19.548  12.258 -13.278  1.00 97.51           C  
ATOM    288  O   GLU A  38     -17.472  10.958 -15.277  1.00 97.51           O  
ATOM    289  CG  GLU A  38     -21.020  12.596 -12.984  1.00 97.51           C  
ATOM    290  CD  GLU A  38     -21.967  12.346 -14.168  1.00 97.51           C  
ATOM    291  OE1 GLU A  38     -23.153  12.041 -13.897  1.00 97.51           O  
ATOM    292  OE2 GLU A  38     -21.535  12.430 -15.341  1.00 97.51           O  
ATOM    293  N   VAL A  39     -17.002  10.048 -13.279  1.00 98.08           N  
ATOM    294  CA  VAL A  39     -15.585   9.762 -13.584  1.00 98.08           C  
ATOM    295  C   VAL A  39     -15.439   8.320 -14.079  1.00 98.08           C  
ATOM    296  CB  VAL A  39     -14.640  10.107 -12.411  1.00 98.08           C  
ATOM    297  O   VAL A  39     -15.348   8.082 -15.282  1.00 98.08           O  
ATOM    298  CG1 VAL A  39     -13.171   9.986 -12.829  1.00 98.08           C  
ATOM    299  CG2 VAL A  39     -14.857  11.529 -11.877  1.00 98.08           C  
ATOM    300  N   VAL A  40     -15.521   7.328 -13.189  1.00 98.06           N  
ATOM    301  CA  VAL A  40     -15.409   5.891 -13.509  1.00 98.06           C  
ATOM    302  C   VAL A  40     -16.482   5.471 -14.523  1.00 98.06           C  
ATOM    303  CB  VAL A  40     -15.492   5.053 -12.212  1.00 98.06           C  
ATOM    304  O   VAL A  40     -16.183   4.803 -15.514  1.00 98.06           O  
ATOM    305  CG1 VAL A  40     -15.449   3.543 -12.478  1.00 98.06           C  
ATOM    306  CG2 VAL A  40     -14.330   5.386 -11.266  1.00 98.06           C  
ATOM    307  N   GLY A  41     -17.725   5.928 -14.337  1.00 96.87           N  
ATOM    308  CA  GLY A  41     -18.832   5.705 -15.272  1.00 96.87           C  
ATOM    309  C   GLY A  41     -18.682   6.387 -16.642  1.00 96.87           C  
ATOM    310  O   GLY A  41     -19.355   5.972 -17.592  1.00 96.87           O  
ATOM    311  N   ARG A  42     -17.791   7.383 -16.785  1.00 97.08           N  
ATOM    312  CA  ARG A  42     -17.378   7.937 -18.086  1.00 97.08           C  
ATOM    313  C   ARG A  42     -16.227   7.140 -18.692  1.00 97.08           C  
ATOM    314  CB  ARG A  42     -17.037   9.438 -17.965  1.00 97.08           C  
ATOM    315  O   ARG A  42     -16.333   6.778 -19.858  1.00 97.08           O  
ATOM    316  CG  ARG A  42     -16.505  10.080 -19.262  1.00 97.08           C  
ATOM    317  CD  ARG A  42     -17.532  10.066 -20.405  1.00 97.08           C  
ATOM    318  NE  ARG A  42     -16.893  10.327 -21.705  1.00 97.08           N  
ATOM    319  NH1 ARG A  42     -18.388  11.786 -22.681  1.00 97.08           N  
ATOM    320  NH2 ARG A  42     -16.619  11.034 -23.821  1.00 97.08           N  
ATOM    321  CZ  ARG A  42     -17.309  11.053 -22.723  1.00 97.08           C  
ATOM    322  N   LEU A  43     -15.186   6.822 -17.919  1.00 98.17           N  
ATOM    323  CA  LEU A  43     -14.021   6.067 -18.401  1.00 98.17           C  
ATOM    324  C   LEU A  43     -14.435   4.727 -19.024  1.00 98.17           C  
ATOM    325  CB  LEU A  43     -13.013   5.856 -17.255  1.00 98.17           C  
ATOM    326  O   LEU A  43     -14.018   4.417 -20.134  1.00 98.17           O  
ATOM    327  CG  LEU A  43     -12.372   7.145 -16.706  1.00 98.17           C  
ATOM    328  CD1 LEU A  43     -11.511   6.810 -15.490  1.00 98.17           C  
ATOM    329  CD2 LEU A  43     -11.503   7.857 -17.740  1.00 98.17           C  
ATOM    330  N   PHE A  44     -15.355   3.989 -18.390  1.00 97.73           N  
ATOM    331  CA  PHE A  44     -15.911   2.734 -18.926  1.00 97.73           C  
ATOM    332  C   PHE A  44     -16.642   2.850 -20.283  1.00 97.73           C  
ATOM    333  CB  PHE A  44     -16.840   2.095 -17.876  1.00 97.73           C  
ATOM    334  O   PHE A  44     -16.991   1.818 -20.854  1.00 97.73           O  
ATOM    335  CG  PHE A  44     -16.160   1.076 -16.983  1.00 97.73           C  
ATOM    336  CD1 PHE A  44     -15.818  -0.190 -17.498  1.00 97.73           C  
ATOM    337  CD2 PHE A  44     -15.873   1.382 -15.642  1.00 97.73           C  
ATOM    338  CE1 PHE A  44     -15.190  -1.142 -16.675  1.00 97.73           C  
ATOM    339  CE2 PHE A  44     -15.246   0.430 -14.821  1.00 97.73           C  
ATOM    340  CZ  PHE A  44     -14.901  -0.831 -15.336  1.00 97.73           C  
ATOM    341  N   LYS A  45     -16.900   4.061 -20.797  1.00 97.26           N  
ATOM    342  CA  LYS A  45     -17.522   4.302 -22.114  1.00 97.26           C  
ATOM    343  C   LYS A  45     -16.502   4.627 -23.212  1.00 97.26           C  
ATOM    344  CB  LYS A  45     -18.567   5.426 -22.007  1.00 97.26           C  
ATOM    345  O   LYS A  45     -16.871   4.658 -24.383  1.00 97.26           O  
ATOM    346  CG  LYS A  45     -19.715   5.090 -21.044  1.00 97.26           C  
ATOM    347  CD  LYS A  45     -20.632   6.304 -20.850  1.00 97.26           C  
ATOM    348  CE  LYS A  45     -21.735   5.952 -19.848  1.00 97.26           C  
ATOM    349  NZ  LYS A  45     -22.550   7.139 -19.488  1.00 97.26           N  
ATOM    350  N   GLU A  46     -15.243   4.885 -22.863  1.00 97.40           N  
ATOM    351  CA  GLU A  46     -14.201   5.217 -23.835  1.00 97.40           C  
ATOM    352  C   GLU A  46     -13.691   3.959 -24.544  1.00 97.40           C  
ATOM    353  CB  GLU A  46     -13.037   5.953 -23.151  1.00 97.40           C  
ATOM    354  O   GLU A  46     -13.309   2.988 -23.896  1.00 97.40           O  
ATOM    355  CG  GLU A  46     -13.437   7.300 -22.528  1.00 97.40           C  
ATOM    356  CD  GLU A  46     -14.058   8.278 -23.536  1.00 97.40           C  
ATOM    357  OE1 GLU A  46     -14.850   9.143 -23.093  1.00 97.40           O  
ATOM    358  OE2 GLU A  46     -13.774   8.174 -24.750  1.00 97.40           O  
ATOM    359  N   LYS A  47     -13.608   3.971 -25.882  1.00 96.74           N  
ATOM    360  CA  LYS A  47     -13.180   2.793 -26.674  1.00 96.74           C  
ATOM    361  C   LYS A  47     -11.798   2.247 -26.272  1.00 96.74           C  
ATOM    362  CB  LYS A  47     -13.187   3.127 -28.176  1.00 96.74           C  
ATOM    363  O   LYS A  47     -11.534   1.057 -26.415  1.00 96.74           O  
ATOM    364  CG  LYS A  47     -14.589   3.411 -28.742  1.00 96.74           C  
ATOM    365  CD  LYS A  47     -14.531   3.563 -30.272  1.00 96.74           C  
ATOM    366  CE  LYS A  47     -15.929   3.785 -30.865  1.00 96.74           C  
ATOM    367  NZ  LYS A  47     -15.900   3.802 -32.352  1.00 96.74           N  
ATOM    368  N   ILE A  48     -10.932   3.116 -25.753  1.00 95.45           N  
ATOM    369  CA  ILE A  48      -9.564   2.806 -25.310  1.00 95.45           C  
ATOM    370  C   ILE A  48      -9.470   2.267 -23.872  1.00 95.45           C  
ATOM    371  CB  ILE A  48      -8.654   4.039 -25.496  1.00 95.45           C  
ATOM    372  O   ILE A  48      -8.376   1.968 -23.409  1.00 95.45           O  
ATOM    373  CG1 ILE A  48      -9.198   5.259 -24.718  1.00 95.45           C  
ATOM    374  CG2 ILE A  48      -8.476   4.340 -26.995  1.00 95.45           C  
ATOM    375  CD1 ILE A  48      -8.194   6.408 -24.622  1.00 95.45           C  
ATOM    376  N   VAL A  49     -10.580   2.129 -23.141  1.00 97.94           N  
ATOM    377  CA  VAL A  49     -10.547   1.734 -21.721  1.00 97.94           C  
ATOM    378  C   VAL A  49     -10.100   0.286 -21.488  1.00 97.94           C  
ATOM    379  CB  VAL A  49     -11.908   2.038 -21.067  1.00 97.94           C  
ATOM    380  O   VAL A  49      -9.676  -0.052 -20.385  1.00 97.94           O  
ATOM    381  CG1 VAL A  49     -13.013   1.048 -21.462  1.00 97.94           C  
ATOM    382  CG2 VAL A  49     -11.805   2.089 -19.542  1.00 97.94           C  
ATOM    383  N   TRP A  50     -10.179  -0.581 -22.504  1.00 95.94           N  
ATOM    384  CA  TRP A  50     -10.118  -2.038 -22.337  1.00 95.94           C  
ATOM    385  C   TRP A  50      -8.924  -2.593 -21.522  1.00 95.94           C  
ATOM    386  CB  TRP A  50     -10.309  -2.745 -23.690  1.00 95.94           C  
ATOM    387  O   TRP A  50      -9.203  -3.471 -20.697  1.00 95.94           O  
ATOM    388  CG  TRP A  50      -9.207  -2.604 -24.693  1.00 95.94           C  
ATOM    389  CD1 TRP A  50      -9.164  -1.703 -25.703  1.00 95.94           C  
ATOM    390  CD2 TRP A  50      -7.965  -3.371 -24.787  1.00 95.94           C  
ATOM    391  CE2 TRP A  50      -7.192  -2.844 -25.864  1.00 95.94           C  
ATOM    392  CE3 TRP A  50      -7.399  -4.436 -24.050  1.00 95.94           C  
ATOM    393  NE1 TRP A  50      -7.978  -1.846 -26.398  1.00 95.94           N  
ATOM    394  CH2 TRP A  50      -5.377  -4.383 -25.423  1.00 95.94           C  
ATOM    395  CZ2 TRP A  50      -5.917  -3.332 -26.184  1.00 95.94           C  
ATOM    396  CZ3 TRP A  50      -6.119  -4.935 -24.362  1.00 95.94           C  
ATOM    397  N   PRO A  51      -7.665  -2.097 -21.615  1.00 96.81           N  
ATOM    398  CA  PRO A  51      -6.551  -2.625 -20.812  1.00 96.81           C  
ATOM    399  C   PRO A  51      -6.720  -2.382 -19.306  1.00 96.81           C  
ATOM    400  CB  PRO A  51      -5.282  -1.921 -21.317  1.00 96.81           C  
ATOM    401  O   PRO A  51      -6.175  -3.119 -18.495  1.00 96.81           O  
ATOM    402  CG  PRO A  51      -5.675  -1.356 -22.676  1.00 96.81           C  
ATOM    403  CD  PRO A  51      -7.155  -1.042 -22.483  1.00 96.81           C  
ATOM    404  N   PHE A  52      -7.506  -1.366 -18.943  1.00 98.32           N  
ATOM    405  CA  PHE A  52      -7.703  -0.868 -17.581  1.00 98.32           C  
ATOM    406  C   PHE A  52      -9.005  -1.377 -16.943  1.00 98.32           C  
ATOM    407  CB  PHE A  52      -7.657   0.670 -17.629  1.00 98.32           C  
ATOM    408  O   PHE A  52      -9.370  -0.949 -15.853  1.00 98.32           O  
ATOM    409  CG  PHE A  52      -6.428   1.221 -18.327  1.00 98.32           C  
ATOM    410  CD1 PHE A  52      -5.208   1.324 -17.633  1.00 98.32           C  
ATOM    411  CD2 PHE A  52      -6.486   1.561 -19.693  1.00 98.32           C  
ATOM    412  CE1 PHE A  52      -4.051   1.748 -18.309  1.00 98.32           C  
ATOM    413  CE2 PHE A  52      -5.327   1.978 -20.369  1.00 98.32           C  
ATOM    414  CZ  PHE A  52      -4.109   2.061 -19.678  1.00 98.32           C  
ATOM    415  N   THR A  53      -9.750  -2.261 -17.619  1.00 97.86           N  
ATOM    416  CA  THR A  53     -11.076  -2.730 -17.157  1.00 97.86           C  
ATOM    417  C   THR A  53     -11.045  -3.895 -16.168  1.00 97.86           C  
ATOM    418  CB  THR A  53     -11.985  -3.147 -18.323  1.00 97.86           C  
ATOM    419  O   THR A  53     -12.090  -4.222 -15.599  1.00 97.86           O  
ATOM    420  CG2 THR A  53     -12.365  -1.975 -19.214  1.00 97.86           C  
ATOM    421  OG1 THR A  53     -11.414  -4.164 -19.123  1.00 97.86           O  
ATOM    422  N   LYS A  54      -9.893  -4.558 -16.026  1.00 96.46           N  
ATOM    423  CA  LYS A  54      -9.668  -5.759 -15.210  1.00 96.46           C  
ATOM    424  C   LYS A  54      -8.215  -5.777 -14.710  1.00 96.46           C  
ATOM    425  CB  LYS A  54      -9.930  -7.026 -16.047  1.00 96.46           C  
ATOM    426  O   LYS A  54      -7.377  -5.141 -15.351  1.00 96.46           O  
ATOM    427  CG  LYS A  54     -11.393  -7.168 -16.485  1.00 96.46           C  
ATOM    428  CD  LYS A  54     -11.645  -8.519 -17.156  1.00 96.46           C  
ATOM    429  CE  LYS A  54     -13.113  -8.587 -17.582  1.00 96.46           C  
ATOM    430  NZ  LYS A  54     -13.447  -9.905 -18.174  1.00 96.46           N  
ATOM    431  N   PRO A  55      -7.886  -6.543 -13.652  1.00 97.28           N  
ATOM    432  CA  PRO A  55      -6.504  -6.743 -13.225  1.00 97.28           C  
ATOM    433  C   PRO A  55      -5.602  -7.243 -14.362  1.00 97.28           C  
ATOM    434  CB  PRO A  55      -6.563  -7.759 -12.079  1.00 97.28           C  
ATOM    435  O   PRO A  55      -6.034  -8.023 -15.218  1.00 97.28           O  
ATOM    436  CG  PRO A  55      -7.965  -7.570 -11.505  1.00 97.28           C  
ATOM    437  CD  PRO A  55      -8.799  -7.212 -12.735  1.00 97.28           C  
ATOM    438  N   VAL A  56      -4.333  -6.824 -14.350  1.00 95.63           N  
ATOM    439  CA  VAL A  56      -3.344  -7.231 -15.357  1.00 95.63           C  
ATOM    440  C   VAL A  56      -3.012  -8.715 -15.202  1.00 95.63           C  
ATOM    441  CB  VAL A  56      -2.077  -6.352 -15.312  1.00 95.63           C  
ATOM    442  O   VAL A  56      -2.286  -9.128 -14.299  1.00 95.63           O  
ATOM    443  CG1 VAL A  56      -1.023  -6.802 -16.336  1.00 95.63           C  
ATOM    444  CG2 VAL A  56      -2.435  -4.895 -15.633  1.00 95.63           C  
ATOM    445  N   ASP A  57      -3.531  -9.514 -16.132  1.00 94.70           N  
ATOM    446  CA  ASP A  57      -3.235 -10.938 -16.288  1.00 94.70           C  
ATOM    447  C   ASP A  57      -1.806 -11.131 -16.824  1.00 94.70           C  
ATOM    448  CB  ASP A  57      -4.317 -11.554 -17.178  1.00 94.70           C  
ATOM    449  O   ASP A  57      -1.560 -11.360 -18.012  1.00 94.70           O  
ATOM    450  CG  ASP A  57      -4.204 -13.068 -17.359  1.00 94.70           C  
ATOM    451  OD1 ASP A  57      -3.170 -13.666 -16.981  1.00 94.70           O  
ATOM    452  OD2 ASP A  57      -5.147 -13.580 -18.003  1.00 94.70           O  
ATOM    453  N   HIS A  58      -0.841 -10.969 -15.920  1.00 92.37           N  
ATOM    454  CA  HIS A  58       0.586 -11.024 -16.215  1.00 92.37           C  
ATOM    455  C   HIS A  58       1.069 -12.426 -16.622  1.00 92.37           C  
ATOM    456  CB  HIS A  58       1.353 -10.491 -14.999  1.00 92.37           C  
ATOM    457  O   HIS A  58       2.143 -12.547 -17.210  1.00 92.37           O  
ATOM    458  CG  HIS A  58       1.314 -11.404 -13.801  1.00 92.37           C  
ATOM    459  CD2 HIS A  58       0.430 -11.356 -12.757  1.00 92.37           C  
ATOM    460  ND1 HIS A  58       2.171 -12.455 -13.564  1.00 92.37           N  
ATOM    461  CE1 HIS A  58       1.806 -13.034 -12.408  1.00 92.37           C  
ATOM    462  NE2 HIS A  58       0.754 -12.394 -11.879  1.00 92.37           N  
ATOM    463  N   GLN A  59       0.292 -13.480 -16.348  1.00 92.00           N  
ATOM    464  CA  GLN A  59       0.581 -14.835 -16.819  1.00 92.00           C  
ATOM    465  C   GLN A  59       0.239 -14.958 -18.308  1.00 92.00           C  
ATOM    466  CB  GLN A  59      -0.170 -15.870 -15.965  1.00 92.00           C  
ATOM    467  O   GLN A  59       1.127 -15.216 -19.119  1.00 92.00           O  
ATOM    468  CG  GLN A  59       0.371 -15.942 -14.527  1.00 92.00           C  
ATOM    469  CD  GLN A  59      -0.323 -17.018 -13.692  1.00 92.00           C  
ATOM    470  NE2 GLN A  59       0.377 -17.689 -12.804  1.00 92.00           N  
ATOM    471  OE1 GLN A  59      -1.505 -17.280 -13.813  1.00 92.00           O  
ATOM    472  N   ARG A  60      -1.010 -14.671 -18.700  1.00 92.78           N  
ATOM    473  CA  ARG A  60      -1.462 -14.731 -20.104  1.00 92.78           C  
ATOM    474  C   ARG A  60      -0.748 -13.726 -21.011  1.00 92.78           C  
ATOM    475  CB  ARG A  60      -2.968 -14.477 -20.097  1.00 92.78           C  
ATOM    476  O   ARG A  60      -0.546 -14.000 -22.191  1.00 92.78           O  
ATOM    477  CG  ARG A  60      -3.663 -14.616 -21.460  1.00 92.78           C  
ATOM    478  CD  ARG A  60      -5.151 -14.263 -21.339  1.00 92.78           C  
ATOM    479  NE  ARG A  60      -5.329 -12.875 -20.872  1.00 92.78           N  
ATOM    480  NH1 ARG A  60      -7.614 -12.855 -20.805  1.00 92.78           N  
ATOM    481  NH2 ARG A  60      -6.456 -11.132 -19.961  1.00 92.78           N  
ATOM    482  CZ  ARG A  60      -6.465 -12.296 -20.546  1.00 92.78           C  
ATOM    483  N   LEU A  61      -0.367 -12.565 -20.476  1.00 91.61           N  
ATOM    484  CA  LEU A  61       0.409 -11.555 -21.205  1.00 91.61           C  
ATOM    485  C   LEU A  61       1.920 -11.859 -21.252  1.00 91.61           C  
ATOM    486  CB  LEU A  61       0.114 -10.161 -20.618  1.00 91.61           C  
ATOM    487  O   LEU A  61       2.642 -11.166 -21.965  1.00 91.61           O  
ATOM    488  CG  LEU A  61      -1.336  -9.672 -20.806  1.00 91.61           C  
ATOM    489  CD1 LEU A  61      -1.547  -8.380 -20.017  1.00 91.61           C  
ATOM    490  CD2 LEU A  61      -1.672  -9.395 -22.274  1.00 91.61           C  
ATOM    491  N   ASN A  62       2.399 -12.890 -20.542  1.00 91.75           N  
ATOM    492  CA  ASN A  62       3.818 -13.238 -20.402  1.00 91.75           C  
ATOM    493  C   ASN A  62       4.670 -12.052 -19.893  1.00 91.75           C  
ATOM    494  CB  ASN A  62       4.309 -13.916 -21.696  1.00 91.75           C  
ATOM    495  O   ASN A  62       5.669 -11.659 -20.498  1.00 91.75           O  
ATOM    496  CG  ASN A  62       5.671 -14.568 -21.543  1.00 91.75           C  
ATOM    497  ND2 ASN A  62       6.740 -13.857 -21.803  1.00 91.75           N  
ATOM    498  OD1 ASN A  62       5.799 -15.719 -21.179  1.00 91.75           O  
ATOM    499  N   LEU A  63       4.257 -11.481 -18.759  1.00 89.43           N  
ATOM    500  CA  LEU A  63       4.896 -10.356 -18.069  1.00 89.43           C  
ATOM    501  C   LEU A  63       5.415 -10.805 -16.681  1.00 89.43           C  
ATOM    502  CB  LEU A  63       3.899  -9.180 -17.976  1.00 89.43           C  
ATOM    503  O   LEU A  63       4.897 -10.357 -15.656  1.00 89.43           O  
ATOM    504  CG  LEU A  63       3.306  -8.673 -19.301  1.00 89.43           C  
ATOM    505  CD1 LEU A  63       2.310  -7.549 -19.008  1.00 89.43           C  
ATOM    506  CD2 LEU A  63       4.370  -8.156 -20.267  1.00 89.43           C  
ATOM    507  N   PRO A  64       6.415 -11.708 -16.601  1.00 91.22           N  
ATOM    508  CA  PRO A  64       6.833 -12.342 -15.343  1.00 91.22           C  
ATOM    509  C   PRO A  64       7.366 -11.359 -14.288  1.00 91.22           C  
ATOM    510  CB  PRO A  64       7.909 -13.359 -15.747  1.00 91.22           C  
ATOM    511  O   PRO A  64       7.350 -11.666 -13.097  1.00 91.22           O  
ATOM    512  CG  PRO A  64       8.492 -12.772 -17.032  1.00 91.22           C  
ATOM    513  CD  PRO A  64       7.258 -12.168 -17.696  1.00 91.22           C  
ATOM    514  N   ASP A  65       7.819 -10.175 -14.703  1.00 89.21           N  
ATOM    515  CA  ASP A  65       8.324  -9.130 -13.809  1.00 89.21           C  
ATOM    516  C   ASP A  65       7.257  -8.112 -13.376  1.00 89.21           C  
ATOM    517  CB  ASP A  65       9.544  -8.461 -14.451  1.00 89.21           C  
ATOM    518  O   ASP A  65       7.521  -7.315 -12.476  1.00 89.21           O  
ATOM    519  CG  ASP A  65      10.633  -9.499 -14.724  1.00 89.21           C  
ATOM    520  OD1 ASP A  65      11.111 -10.111 -13.738  1.00 89.21           O  
ATOM    521  OD2 ASP A  65      10.924  -9.742 -15.909  1.00 89.21           O  
ATOM    522  N   TYR A  66       6.040  -8.153 -13.936  1.00 92.98           N  
ATOM    523  CA  TYR A  66       4.949  -7.252 -13.542  1.00 92.98           C  
ATOM    524  C   TYR A  66       4.652  -7.292 -12.029  1.00 92.98           C  
ATOM    525  CB  TYR A  66       3.697  -7.498 -14.397  1.00 92.98           C  
ATOM    526  O   TYR A  66       4.749  -6.235 -11.408  1.00 92.98           O  
ATOM    527  CG  TYR A  66       2.595  -6.485 -14.156  1.00 92.98           C  
ATOM    528  CD1 TYR A  66       1.668  -6.676 -13.111  1.00 92.98           C  
ATOM    529  CD2 TYR A  66       2.528  -5.323 -14.949  1.00 92.98           C  
ATOM    530  CE1 TYR A  66       0.700  -5.690 -12.836  1.00 92.98           C  
ATOM    531  CE2 TYR A  66       1.556  -4.341 -14.684  1.00 92.98           C  
ATOM    532  OH  TYR A  66      -0.268  -3.553 -13.347  1.00 92.98           O  
ATOM    533  CZ  TYR A  66       0.649  -4.516 -13.619  1.00 92.98           C  
ATOM    534  N   PRO A  67       4.407  -8.454 -11.380  1.00 92.15           N  
ATOM    535  CA  PRO A  67       4.197  -8.508  -9.926  1.00 92.15           C  
ATOM    536  C   PRO A  67       5.464  -8.217  -9.101  1.00 92.15           C  
ATOM    537  CB  PRO A  67       3.667  -9.920  -9.653  1.00 92.15           C  
ATOM    538  O   PRO A  67       5.379  -8.002  -7.895  1.00 92.15           O  
ATOM    539  CG  PRO A  67       4.317 -10.750 -10.756  1.00 92.15           C  
ATOM    540  CD  PRO A  67       4.268  -9.795 -11.945  1.00 92.15           C  
ATOM    541  N   LYS A  68       6.655  -8.200  -9.719  1.00 91.78           N  
ATOM    542  CA  LYS A  68       7.904  -7.816  -9.039  1.00 91.78           C  
ATOM    543  C   LYS A  68       8.056  -6.295  -8.991  1.00 91.78           C  
ATOM    544  CB  LYS A  68       9.128  -8.461  -9.712  1.00 91.78           C  
ATOM    545  O   LYS A  68       8.508  -5.761  -7.977  1.00 91.78           O  
ATOM    546  CG  LYS A  68       9.022  -9.985  -9.894  1.00 91.78           C  
ATOM    547  CD  LYS A  68      10.311 -10.520 -10.532  1.00 91.78           C  
ATOM    548  CE  LYS A  68      10.097 -11.914 -11.134  1.00 91.78           C  
ATOM    549  NZ  LYS A  68      11.173 -12.244 -12.101  1.00 91.78           N  
ATOM    550  N   ILE A  69       7.686  -5.619 -10.082  1.00 87.72           N  
ATOM    551  CA  ILE A  69       7.803  -4.168 -10.282  1.00 87.72           C  
ATOM    552  C   ILE A  69       6.599  -3.430  -9.677  1.00 87.72           C  
ATOM    553  CB  ILE A  69       7.995  -3.869 -11.793  1.00 87.72           C  
ATOM    554  O   ILE A  69       6.783  -2.495  -8.904  1.00 87.72           O  
ATOM    555  CG1 ILE A  69       9.333  -4.469 -12.296  1.00 87.72           C  
ATOM    556  CG2 ILE A  69       7.965  -2.355 -12.079  1.00 87.72           C  
ATOM    557  CD1 ILE A  69       9.501  -4.455 -13.821  1.00 87.72           C  
ATOM    558  N   ILE A  70       5.374  -3.859  -9.990  1.00 92.12           N  
ATOM    559  CA  ILE A  70       4.135  -3.204  -9.560  1.00 92.12           C  
ATOM    560  C   ILE A  70       3.664  -3.780  -8.223  1.00 92.12           C  
ATOM    561  CB  ILE A  70       3.066  -3.301 -10.674  1.00 92.12           C  
ATOM    562  O   ILE A  70       3.150  -4.895  -8.160  1.00 92.12           O  
ATOM    563  CG1 ILE A  70       3.522  -2.618 -11.988  1.00 92.12           C  
ATOM    564  CG2 ILE A  70       1.730  -2.709 -10.195  1.00 92.12           C  
ATOM    565  CD1 ILE A  70       3.957  -1.152 -11.848  1.00 92.12           C  
ATOM    566  N   LYS A  71       3.829  -2.998  -7.148  1.00 92.11           N  
ATOM    567  CA  LYS A  71       3.488  -3.405  -5.771  1.00 92.11           C  
ATOM    568  C   LYS A  71       1.993  -3.339  -5.451  1.00 92.11           C  
ATOM    569  CB  LYS A  71       4.283  -2.563  -4.755  1.00 92.11           C  
ATOM    570  O   LYS A  71       1.511  -4.137  -4.654  1.00 92.11           O  
ATOM    571  CG  LYS A  71       5.811  -2.602  -4.930  1.00 92.11           C  
ATOM    572  CD  LYS A  71       6.381  -4.024  -5.027  1.00 92.11           C  
ATOM    573  CE  LYS A  71       7.907  -3.964  -4.944  1.00 92.11           C  
ATOM    574  NZ  LYS A  71       8.514  -5.287  -5.213  1.00 92.11           N  
ATOM    575  N   HIS A  72       1.256  -2.436  -6.099  1.00 91.87           N  
ATOM    576  CA  HIS A  72      -0.181  -2.239  -5.877  1.00 91.87           C  
ATOM    577  C   HIS A  72      -0.956  -2.292  -7.204  1.00 91.87           C  
ATOM    578  CB  HIS A  72      -0.395  -0.926  -5.101  1.00 91.87           C  
ATOM    579  O   HIS A  72      -1.349  -1.244  -7.721  1.00 91.87           O  
ATOM    580  CG  HIS A  72       0.352  -0.889  -3.791  1.00 91.87           C  
ATOM    581  CD2 HIS A  72       1.439  -0.110  -3.499  1.00 91.87           C  
ATOM    582  ND1 HIS A  72       0.131  -1.699  -2.699  1.00 91.87           N  
ATOM    583  CE1 HIS A  72       1.064  -1.416  -1.775  1.00 91.87           C  
ATOM    584  NE2 HIS A  72       1.894  -0.465  -2.227  1.00 91.87           N  
ATOM    585  N   PRO A  73      -1.156  -3.483  -7.808  1.00 96.49           N  
ATOM    586  CA  PRO A  73      -1.956  -3.628  -9.023  1.00 96.49           C  
ATOM    587  C   PRO A  73      -3.370  -3.064  -8.829  1.00 96.49           C  
ATOM    588  CB  PRO A  73      -1.991  -5.130  -9.332  1.00 96.49           C  
ATOM    589  O   PRO A  73      -4.020  -3.359  -7.828  1.00 96.49           O  
ATOM    590  CG  PRO A  73      -0.750  -5.674  -8.625  1.00 96.49           C  
ATOM    591  CD  PRO A  73      -0.646  -4.782  -7.391  1.00 96.49           C  
ATOM    592  N   MET A  74      -3.845  -2.269  -9.790  1.00 97.93           N  
ATOM    593  CA  MET A  74      -5.144  -1.598  -9.715  1.00 97.93           C  
ATOM    594  C   MET A  74      -5.767  -1.435 -11.103  1.00 97.93           C  
ATOM    595  CB  MET A  74      -4.970  -0.239  -9.011  1.00 97.93           C  
ATOM    596  O   MET A  74      -5.043  -1.302 -12.091  1.00 97.93           O  
ATOM    597  CG  MET A  74      -6.303   0.421  -8.635  1.00 97.93           C  
ATOM    598  SD  MET A  74      -7.494  -0.624  -7.745  1.00 97.93           S  
ATOM    599  CE  MET A  74      -6.466  -1.131  -6.341  1.00 97.93           C  
ATOM    600  N   ASP A  75      -7.098  -1.452 -11.166  1.00 98.57           N  
ATOM    601  CA  ASP A  75      -7.897  -1.382 -12.392  1.00 98.57           C  
ATOM    602  C   ASP A  75      -9.305  -0.811 -12.124  1.00 98.57           C  
ATOM    603  CB  ASP A  75      -7.994  -2.782 -13.018  1.00 98.57           C  
ATOM    604  O   ASP A  75      -9.820  -0.867 -11.003  1.00 98.57           O  
ATOM    605  CG  ASP A  75      -8.926  -3.698 -12.230  1.00 98.57           C  
ATOM    606  OD1 ASP A  75     -10.100  -3.831 -12.638  1.00 98.57           O  
ATOM    607  OD2 ASP A  75      -8.500  -4.268 -11.206  1.00 98.57           O  
ATOM    608  N   LEU A  76      -9.973  -0.303 -13.164  1.00 98.41           N  
ATOM    609  CA  LEU A  76     -11.312   0.289 -13.058  1.00 98.41           C  
ATOM    610  C   LEU A  76     -12.393  -0.716 -12.637  1.00 98.41           C  
ATOM    611  CB  LEU A  76     -11.720   0.929 -14.398  1.00 98.41           C  
ATOM    612  O   LEU A  76     -13.407  -0.302 -12.075  1.00 98.41           O  
ATOM    613  CG  LEU A  76     -10.901   2.151 -14.831  1.00 98.41           C  
ATOM    614  CD1 LEU A  76     -11.335   2.575 -16.230  1.00 98.41           C  
ATOM    615  CD2 LEU A  76     -11.089   3.344 -13.892  1.00 98.41           C  
ATOM    616  N   GLY A  77     -12.218  -2.013 -12.898  1.00 97.57           N  
ATOM    617  CA  GLY A  77     -13.115  -3.064 -12.422  1.00 97.57           C  
ATOM    618  C   GLY A  77     -13.060  -3.189 -10.900  1.00 97.57           C  
ATOM    619  O   GLY A  77     -14.105  -3.135 -10.246  1.00 97.57           O  
ATOM    620  N   THR A  78     -11.852  -3.253 -10.338  1.00 98.17           N  
ATOM    621  CA  THR A  78     -11.614  -3.235  -8.886  1.00 98.17           C  
ATOM    622  C   THR A  78     -12.136  -1.949  -8.242  1.00 98.17           C  
ATOM    623  CB  THR A  78     -10.126  -3.462  -8.569  1.00 98.17           C  
ATOM    624  O   THR A  78     -12.908  -2.033  -7.286  1.00 98.17           O  
ATOM    625  CG2 THR A  78      -9.817  -3.416  -7.071  1.00 98.17           C  
ATOM    626  OG1 THR A  78      -9.776  -4.752  -9.005  1.00 98.17           O  
ATOM    627  N   ILE A  79     -11.826  -0.768  -8.794  1.00 98.23           N  
ATOM    628  CA  ILE A  79     -12.301   0.531  -8.269  1.00 98.23           C  
ATOM    629  C   ILE A  79     -13.835   0.607  -8.280  1.00 98.23           C  
ATOM    630  CB  ILE A  79     -11.682   1.699  -9.074  1.00 98.23           C  
ATOM    631  O   ILE A  79     -14.465   0.945  -7.277  1.00 98.23           O  
ATOM    632  CG1 ILE A  79     -10.153   1.732  -8.876  1.00 98.23           C  
ATOM    633  CG2 ILE A  79     -12.280   3.056  -8.648  1.00 98.23           C  
ATOM    634  CD1 ILE A  79      -9.412   2.589  -9.907  1.00 98.23           C  
ATOM    635  N   LYS A  80     -14.470   0.226  -9.395  1.00 97.80           N  
ATOM    636  CA  LYS A  80     -15.936   0.184  -9.522  1.00 97.80           C  
ATOM    637  C   LYS A  80     -16.571  -0.786  -8.526  1.00 97.80           C  
ATOM    638  CB  LYS A  80     -16.269  -0.175 -10.972  1.00 97.80           C  
ATOM    639  O   LYS A  80     -17.639  -0.491  -7.993  1.00 97.80           O  
ATOM    640  CG  LYS A  80     -17.768  -0.245 -11.292  1.00 97.80           C  
ATOM    641  CD  LYS A  80     -17.910  -0.463 -12.801  1.00 97.80           C  
ATOM    642  CE  LYS A  80     -19.364  -0.641 -13.232  1.00 97.80           C  
ATOM    643  NZ  LYS A  80     -19.431  -0.865 -14.697  1.00 97.80           N  
ATOM    644  N   GLN A  81     -15.925  -1.918  -8.247  1.00 96.49           N  
ATOM    645  CA  GLN A  81     -16.401  -2.864  -7.242  1.00 96.49           C  
ATOM    646  C   GLN A  81     -16.228  -2.322  -5.815  1.00 96.49           C  
ATOM    647  CB  GLN A  81     -15.725  -4.228  -7.458  1.00 96.49           C  
ATOM    648  O   GLN A  81     -17.164  -2.430  -5.024  1.00 96.49           O  
ATOM    649  CG  GLN A  81     -16.279  -5.336  -6.546  1.00 96.49           C  
ATOM    650  CD  GLN A  81     -17.766  -5.649  -6.743  1.00 96.49           C  
ATOM    651  NE2 GLN A  81     -18.338  -6.476  -5.897  1.00 96.49           N  
ATOM    652  OE1 GLN A  81     -18.448  -5.178  -7.643  1.00 96.49           O  
ATOM    653  N   ARG A  82     -15.099  -1.674  -5.497  1.00 96.85           N  
ATOM    654  CA  ARG A  82     -14.868  -0.982  -4.215  1.00 96.85           C  
ATOM    655  C   ARG A  82     -15.920   0.112  -3.971  1.00 96.85           C  
ATOM    656  CB  ARG A  82     -13.421  -0.439  -4.174  1.00 96.85           C  
ATOM    657  O   ARG A  82     -16.550   0.122  -2.914  1.00 96.85           O  
ATOM    658  CG  ARG A  82     -12.362  -1.532  -3.932  1.00 96.85           C  
ATOM    659  CD  ARG A  82     -10.927  -0.971  -3.944  1.00 96.85           C  
ATOM    660  NE  ARG A  82      -9.932  -2.015  -3.621  1.00 96.85           N  
ATOM    661  NH1 ARG A  82      -8.121  -0.652  -3.145  1.00 96.85           N  
ATOM    662  NH2 ARG A  82      -7.917  -2.836  -2.940  1.00 96.85           N  
ATOM    663  CZ  ARG A  82      -8.676  -1.821  -3.240  1.00 96.85           C  
ATOM    664  N   LEU A  83     -16.225   0.939  -4.976  1.00 95.64           N  
ATOM    665  CA  LEU A  83     -17.309   1.934  -4.928  1.00 95.64           C  
ATOM    666  C   LEU A  83     -18.697   1.305  -4.712  1.00 95.64           C  
ATOM    667  CB  LEU A  83     -17.301   2.757  -6.231  1.00 95.64           C  
ATOM    668  O   LEU A  83     -19.473   1.789  -3.891  1.00 95.64           O  
ATOM    669  CG  LEU A  83     -16.184   3.811  -6.289  1.00 95.64           C  
ATOM    670  CD1 LEU A  83     -15.972   4.263  -7.729  1.00 95.64           C  
ATOM    671  CD2 LEU A  83     -16.508   5.023  -5.415  1.00 95.64           C  
ATOM    672  N   ASN A  84     -19.021   0.212  -5.410  1.00 93.56           N  
ATOM    673  CA  ASN A  84     -20.307  -0.479  -5.247  1.00 93.56           C  
ATOM    674  C   ASN A  84     -20.467  -1.141  -3.870  1.00 93.56           C  
ATOM    675  CB  ASN A  84     -20.457  -1.533  -6.353  1.00 93.56           C  
ATOM    676  O   ASN A  84     -21.574  -1.178  -3.332  1.00 93.56           O  
ATOM    677  CG  ASN A  84     -20.783  -0.956  -7.715  1.00 93.56           C  
ATOM    678  ND2 ASN A  84     -20.520  -1.712  -8.755  1.00 93.56           N  
ATOM    679  OD1 ASN A  84     -21.326   0.129  -7.877  1.00 93.56           O  
ATOM    680  N   LEU A  85     -19.378  -1.660  -3.297  1.00 92.49           N  
ATOM    681  CA  LEU A  85     -19.365  -2.262  -1.962  1.00 92.49           C  
ATOM    682  C   LEU A  85     -19.327  -1.229  -0.826  1.00 92.49           C  
ATOM    683  CB  LEU A  85     -18.182  -3.245  -1.861  1.00 92.49           C  
ATOM    684  O   LEU A  85     -19.523  -1.621   0.325  1.00 92.49           O  
ATOM    685  CG  LEU A  85     -18.326  -4.518  -2.718  1.00 92.49           C  
ATOM    686  CD1 LEU A  85     -17.052  -5.354  -2.589  1.00 92.49           C  
ATOM    687  CD2 LEU A  85     -19.508  -5.391  -2.286  1.00 92.49           C  
ATOM    688  N   LYS A  86     -19.120   0.060  -1.145  1.00 91.67           N  
ATOM    689  CA  LYS A  86     -18.836   1.142  -0.187  1.00 91.67           C  
ATOM    690  C   LYS A  86     -17.595   0.838   0.664  1.00 91.67           C  
ATOM    691  CB  LYS A  86     -20.079   1.481   0.645  1.00 91.67           C  
ATOM    692  O   LYS A  86     -17.641   0.851   1.888  1.00 91.67           O  
ATOM    693  CG  LYS A  86     -21.267   1.964  -0.202  1.00 91.67           C  
ATOM    694  CD  LYS A  86     -22.443   2.235   0.739  1.00 91.67           C  
ATOM    695  CE  LYS A  86     -23.476   3.181   0.129  1.00 91.67           C  
ATOM    696  NZ  LYS A  86     -24.203   3.900   1.203  1.00 91.67           N  
ATOM    697  N   PHE A  87     -16.513   0.485  -0.030  1.00 92.49           N  
ATOM    698  CA  PHE A  87     -15.199   0.186   0.545  1.00 92.49           C  
ATOM    699  C   PHE A  87     -14.406   1.451   0.904  1.00 92.49           C  
ATOM    700  CB  PHE A  87     -14.439  -0.660  -0.487  1.00 92.49           C  
ATOM    701  O   PHE A  87     -13.633   1.420   1.853  1.00 92.49           O  
ATOM    702  CG  PHE A  87     -13.018  -1.028  -0.115  1.00 92.49           C  
ATOM    703  CD1 PHE A  87     -11.949  -0.194  -0.499  1.00 92.49           C  
ATOM    704  CD2 PHE A  87     -12.761  -2.198   0.623  1.00 92.49           C  
ATOM    705  CE1 PHE A  87     -10.631  -0.527  -0.143  1.00 92.49           C  
ATOM    706  CE2 PHE A  87     -11.441  -2.531   0.979  1.00 92.49           C  
ATOM    707  CZ  PHE A  87     -10.377  -1.694   0.598  1.00 92.49           C  
ATOM    708  N   TYR A  88     -14.600   2.535   0.147  1.00 93.96           N  
ATOM    709  CA  TYR A  88     -13.951   3.822   0.391  1.00 93.96           C  
ATOM    710  C   TYR A  88     -14.748   4.670   1.389  1.00 93.96           C  
ATOM    711  CB  TYR A  88     -13.782   4.592  -0.924  1.00 93.96           C  
ATOM    712  O   TYR A  88     -15.978   4.736   1.301  1.00 93.96           O  
ATOM    713  CG  TYR A  88     -13.061   3.847  -2.029  1.00 93.96           C  
ATOM    714  CD1 TYR A  88     -11.694   3.545  -1.892  1.00 93.96           C  
ATOM    715  CD2 TYR A  88     -13.743   3.497  -3.211  1.00 93.96           C  
ATOM    716  CE1 TYR A  88     -10.992   2.932  -2.947  1.00 93.96           C  
ATOM    717  CE2 TYR A  88     -13.044   2.869  -4.258  1.00 93.96           C  
ATOM    718  OH  TYR A  88     -11.050   2.004  -5.181  1.00 93.96           O  
ATOM    719  CZ  TYR A  88     -11.672   2.603  -4.138  1.00 93.96           C  
ATOM    720  N   HIS A  89     -14.038   5.356   2.279  1.00 89.80           N  
ATOM    721  CA  HIS A  89     -14.562   6.282   3.284  1.00 89.80           C  
ATOM    722  C   HIS A  89     -14.597   7.729   2.773  1.00 89.80           C  
ATOM    723  CB  HIS A  89     -13.692   6.182   4.548  1.00 89.80           C  
ATOM    724  O   HIS A  89     -15.504   8.477   3.132  1.00 89.80           O  
ATOM    725  CG  HIS A  89     -13.464   4.766   5.010  1.00 89.80           C  
ATOM    726  CD2 HIS A  89     -14.309   3.998   5.765  1.00 89.80           C  
ATOM    727  ND1 HIS A  89     -12.392   3.979   4.664  1.00 89.80           N  
ATOM    728  CE1 HIS A  89     -12.600   2.758   5.183  1.00 89.80           C  
ATOM    729  NE2 HIS A  89     -13.754   2.718   5.878  1.00 89.80           N  
ATOM    730  N   SER A  90     -13.643   8.107   1.915  1.00 93.77           N  
ATOM    731  CA  SER A  90     -13.511   9.446   1.324  1.00 93.77           C  
ATOM    732  C   SER A  90     -13.155   9.380  -0.160  1.00 93.77           C  
ATOM    733  CB  SER A  90     -12.443  10.254   2.073  1.00 93.77           C  
ATOM    734  O   SER A  90     -12.714   8.345  -0.673  1.00 93.77           O  
ATOM    735  OG  SER A  90     -11.147   9.718   1.847  1.00 93.77           O  
ATOM    736  N   SER A  91     -13.313  10.499  -0.864  1.00 95.34           N  
ATOM    737  CA  SER A  91     -12.935  10.619  -2.271  1.00 95.34           C  
ATOM    738  C   SER A  91     -11.443  10.370  -2.488  1.00 95.34           C  
ATOM    739  CB  SER A  91     -13.334  11.996  -2.797  1.00 95.34           C  
ATOM    740  O   SER A  91     -11.086   9.721  -3.471  1.00 95.34           O  
ATOM    741  OG  SER A  91     -12.524  13.019  -2.266  1.00 95.34           O  
ATOM    742  N   SER A  92     -10.590  10.803  -1.551  1.00 93.27           N  
ATOM    743  CA  SER A  92      -9.132  10.659  -1.633  1.00 93.27           C  
ATOM    744  C   SER A  92      -8.707   9.203  -1.804  1.00 93.27           C  
ATOM    745  CB  SER A  92      -8.449  11.256  -0.400  1.00 93.27           C  
ATOM    746  O   SER A  92      -7.975   8.905  -2.740  1.00 93.27           O  
ATOM    747  OG  SER A  92      -7.081  11.499  -0.667  1.00 93.27           O  
ATOM    748  N   GLU A  93      -9.230   8.274  -0.993  1.00 95.41           N  
ATOM    749  CA  GLU A  93      -8.894   6.843  -1.107  1.00 95.41           C  
ATOM    750  C   GLU A  93      -9.245   6.274  -2.499  1.00 95.41           C  
ATOM    751  CB  GLU A  93      -9.671   6.029  -0.059  1.00 95.41           C  
ATOM    752  O   GLU A  93      -8.512   5.459  -3.064  1.00 95.41           O  
ATOM    753  CG  GLU A  93      -9.401   6.336   1.426  1.00 95.41           C  
ATOM    754  CD  GLU A  93     -10.286   5.464   2.342  1.00 95.41           C  
ATOM    755  OE1 GLU A  93      -9.948   5.228   3.521  1.00 95.41           O  
ATOM    756  OE2 GLU A  93     -11.357   5.011   1.883  1.00 95.41           O  
ATOM    757  N   CYS A  94     -10.360   6.726  -3.085  1.00 97.49           N  
ATOM    758  CA  CYS A  94     -10.785   6.306  -4.420  1.00 97.49           C  
ATOM    759  C   CYS A  94      -9.964   6.968  -5.540  1.00 97.49           C  
ATOM    760  CB  CYS A  94     -12.279   6.610  -4.571  1.00 97.49           C  
ATOM    761  O   CYS A  94      -9.761   6.363  -6.598  1.00 97.49           O  
ATOM    762  SG  CYS A  94     -12.872   5.888  -6.130  1.00 97.49           S  
ATOM    763  N   LEU A  95      -9.508   8.207  -5.336  1.00 97.13           N  
ATOM    764  CA  LEU A  95      -8.623   8.910  -6.263  1.00 97.13           C  
ATOM    765  C   LEU A  95      -7.208   8.329  -6.231  1.00 97.13           C  
ATOM    766  CB  LEU A  95      -8.619  10.418  -5.954  1.00 97.13           C  
ATOM    767  O   LEU A  95      -6.593   8.200  -7.288  1.00 97.13           O  
ATOM    768  CG  LEU A  95      -9.945  11.134  -6.269  1.00 97.13           C  
ATOM    769  CD1 LEU A  95      -9.849  12.610  -5.880  1.00 97.13           C  
ATOM    770  CD2 LEU A  95     -10.314  11.060  -7.751  1.00 97.13           C  
ATOM    771  N   ASP A  96      -6.717   7.907  -5.068  1.00 94.41           N  
ATOM    772  CA  ASP A  96      -5.413   7.264  -4.949  1.00 94.41           C  
ATOM    773  C   ASP A  96      -5.355   5.934  -5.693  1.00 94.41           C  
ATOM    774  CB  ASP A  96      -5.009   7.103  -3.478  1.00 94.41           C  
ATOM    775  O   ASP A  96      -4.403   5.720  -6.443  1.00 94.41           O  
ATOM    776  CG  ASP A  96      -4.197   8.313  -3.023  1.00 94.41           C  
ATOM    777  OD1 ASP A  96      -3.205   8.613  -3.745  1.00 94.41           O  
ATOM    778  OD2 ASP A  96      -4.571   8.903  -1.987  1.00 94.41           O  
ATOM    779  N   ASP A  97      -6.378   5.079  -5.601  1.00 97.77           N  
ATOM    780  CA  ASP A  97      -6.478   3.888  -6.457  1.00 97.77           C  
ATOM    781  C   ASP A  97      -6.539   4.268  -7.953  1.00 97.77           C  
ATOM    782  CB  ASP A  97      -7.728   3.070  -6.106  1.00 97.77           C  
ATOM    783  O   ASP A  97      -5.824   3.688  -8.778  1.00 97.77           O  
ATOM    784  CG  ASP A  97      -7.589   2.044  -4.978  1.00 97.77           C  
ATOM    785  OD1 ASP A  97      -6.473   1.663  -4.571  1.00 97.77           O  
ATOM    786  OD2 ASP A  97      -8.652   1.503  -4.592  1.00 97.77           O  
ATOM    787  N   LEU A  98      -7.361   5.263  -8.317  1.00 98.01           N  
ATOM    788  CA  LEU A  98      -7.551   5.701  -9.707  1.00 98.01           C  
ATOM    789  C   LEU A  98      -6.254   6.221 -10.341  1.00 98.01           C  
ATOM    790  CB  LEU A  98      -8.677   6.752  -9.751  1.00 98.01           C  
ATOM    791  O   LEU A  98      -5.924   5.837 -11.463  1.00 98.01           O  
ATOM    792  CG  LEU A  98      -9.004   7.298 -11.153  1.00 98.01           C  
ATOM    793  CD1 LEU A  98      -9.526   6.211 -12.097  1.00 98.01           C  
ATOM    794  CD2 LEU A  98     -10.075   8.385 -11.048  1.00 98.01           C  
ATOM    795  N   PHE A  99      -5.488   7.047  -9.630  1.00 96.80           N  
ATOM    796  CA  PHE A  99      -4.189   7.518 -10.106  1.00 96.80           C  
ATOM    797  C   PHE A  99      -3.086   6.469  -9.924  1.00 96.80           C  
ATOM    798  CB  PHE A  99      -3.854   8.878  -9.479  1.00 96.80           C  
ATOM    799  O   PHE A  99      -2.137   6.463 -10.700  1.00 96.80           O  
ATOM    800  CG  PHE A  99      -4.769  10.001  -9.948  1.00 96.80           C  
ATOM    801  CD1 PHE A  99      -4.785  10.384 -11.306  1.00 96.80           C  
ATOM    802  CD2 PHE A  99      -5.613  10.665  -9.036  1.00 96.80           C  
ATOM    803  CE1 PHE A  99      -5.657  11.394 -11.750  1.00 96.80           C  
ATOM    804  CE2 PHE A  99      -6.482  11.679  -9.478  1.00 96.80           C  
ATOM    805  CZ  PHE A  99      -6.509  12.040 -10.837  1.00 96.80           C  
ATOM    806  N   THR A 100      -3.202   5.521  -8.989  1.00 96.30           N  
ATOM    807  CA  THR A 100      -2.293   4.359  -8.901  1.00 96.30           C  
ATOM    808  C   THR A 100      -2.393   3.469 -10.135  1.00 96.30           C  
ATOM    809  CB  THR A 100      -2.520   3.562  -7.610  1.00 96.30           C  
ATOM    810  O   THR A 100      -1.366   3.051 -10.660  1.00 96.30           O  
ATOM    811  CG2 THR A 100      -1.676   2.295  -7.490  1.00 96.30           C  
ATOM    812  OG1 THR A 100      -2.146   4.404  -6.551  1.00 96.30           O  
ATOM    813  N   MET A 101      -3.591   3.255 -10.684  1.00 97.71           N  
ATOM    814  CA  MET A 101      -3.772   2.553 -11.961  1.00 97.71           C  
ATOM    815  C   MET A 101      -2.985   3.210 -13.115  1.00 97.71           C  
ATOM    816  CB  MET A 101      -5.271   2.506 -12.260  1.00 97.71           C  
ATOM    817  O   MET A 101      -2.298   2.509 -13.861  1.00 97.71           O  
ATOM    818  CG  MET A 101      -5.601   1.798 -13.573  1.00 97.71           C  
ATOM    819  SD  MET A 101      -7.333   1.991 -14.032  1.00 97.71           S  
ATOM    820  CE  MET A 101      -7.303   3.707 -14.623  1.00 97.71           C  
ATOM    821  N   PHE A 102      -3.033   4.542 -13.244  1.00 96.91           N  
ATOM    822  CA  PHE A 102      -2.259   5.269 -14.262  1.00 96.91           C  
ATOM    823  C   PHE A 102      -0.750   5.256 -13.958  1.00 96.91           C  
ATOM    824  CB  PHE A 102      -2.813   6.693 -14.432  1.00 96.91           C  
ATOM    825  O   PHE A 102       0.038   4.869 -14.823  1.00 96.91           O  
ATOM    826  CG  PHE A 102      -4.249   6.765 -14.932  1.00 96.91           C  
ATOM    827  CD1 PHE A 102      -4.599   6.179 -16.164  1.00 96.91           C  
ATOM    828  CD2 PHE A 102      -5.237   7.435 -14.185  1.00 96.91           C  
ATOM    829  CE1 PHE A 102      -5.921   6.251 -16.635  1.00 96.91           C  
ATOM    830  CE2 PHE A 102      -6.560   7.513 -14.658  1.00 96.91           C  
ATOM    831  CZ  PHE A 102      -6.904   6.922 -15.886  1.00 96.91           C  
ATOM    832  N   ARG A 103      -0.345   5.550 -12.711  1.00 93.35           N  
ATOM    833  CA  ARG A 103       1.055   5.474 -12.240  1.00 93.35           C  
ATOM    834  C   ARG A 103       1.677   4.103 -12.546  1.00 93.35           C  
ATOM    835  CB  ARG A 103       1.140   5.824 -10.732  1.00 93.35           C  
ATOM    836  O   ARG A 103       2.750   4.045 -13.139  1.00 93.35           O  
ATOM    837  CG  ARG A 103       0.946   7.329 -10.432  1.00 93.35           C  
ATOM    838  CD  ARG A 103       0.998   7.718  -8.934  1.00 93.35           C  
ATOM    839  NE  ARG A 103      -0.212   7.351  -8.147  1.00 93.35           N  
ATOM    840  NH1 ARG A 103      -0.092   8.978  -6.502  1.00 93.35           N  
ATOM    841  NH2 ARG A 103      -1.703   7.478  -6.391  1.00 93.35           N  
ATOM    842  CZ  ARG A 103      -0.658   7.930  -7.030  1.00 93.35           C  
ATOM    843  N   ASN A 104       0.979   3.003 -12.253  1.00 95.61           N  
ATOM    844  CA  ASN A 104       1.418   1.637 -12.569  1.00 95.61           C  
ATOM    845  C   ASN A 104       1.673   1.424 -14.069  1.00 95.61           C  
ATOM    846  CB  ASN A 104       0.336   0.643 -12.117  1.00 95.61           C  
ATOM    847  O   ASN A 104       2.662   0.792 -14.449  1.00 95.61           O  
ATOM    848  CG  ASN A 104       0.229   0.456 -10.619  1.00 95.61           C  
ATOM    849  ND2 ASN A 104      -0.902  -0.040 -10.182  1.00 95.61           N  
ATOM    850  OD1 ASN A 104       1.156   0.671  -9.857  1.00 95.61           O  
ATOM    851  N   CYS A 105       0.793   1.955 -14.925  1.00 95.72           N  
ATOM    852  CA  CYS A 105       0.943   1.862 -16.373  1.00 95.72           C  
ATOM    853  C   CYS A 105       2.225   2.556 -16.844  1.00 95.72           C  
ATOM    854  CB  CYS A 105      -0.303   2.452 -17.042  1.00 95.72           C  
ATOM    855  O   CYS A 105       2.978   1.975 -17.626  1.00 95.72           O  
ATOM    856  SG  CYS A 105      -0.205   2.186 -18.834  1.00 95.72           S  
ATOM    857  N   TYR A 106       2.499   3.762 -16.348  1.00 94.33           N  
ATOM    858  CA  TYR A 106       3.693   4.516 -16.722  1.00 94.33           C  
ATOM    859  C   TYR A 106       4.982   3.943 -16.117  1.00 94.33           C  
ATOM    860  CB  TYR A 106       3.522   5.973 -16.301  1.00 94.33           C  
ATOM    861  O   TYR A 106       6.026   3.970 -16.765  1.00 94.33           O  
ATOM    862  CG  TYR A 106       2.238   6.667 -16.708  1.00 94.33           C  
ATOM    863  CD1 TYR A 106       1.720   6.518 -18.010  1.00 94.33           C  
ATOM    864  CD2 TYR A 106       1.590   7.511 -15.787  1.00 94.33           C  
ATOM    865  CE1 TYR A 106       0.542   7.196 -18.381  1.00 94.33           C  
ATOM    866  CE2 TYR A 106       0.410   8.181 -16.152  1.00 94.33           C  
ATOM    867  OH  TYR A 106      -1.274   8.648 -17.795  1.00 94.33           O  
ATOM    868  CZ  TYR A 106      -0.123   8.019 -17.448  1.00 94.33           C  
ATOM    869  N   ILE A 107       4.924   3.374 -14.908  1.00 89.78           N  
ATOM    870  CA  ILE A 107       6.058   2.689 -14.274  1.00 89.78           C  
ATOM    871  C   ILE A 107       6.485   1.476 -15.111  1.00 89.78           C  
ATOM    872  CB  ILE A 107       5.713   2.312 -12.812  1.00 89.78           C  
ATOM    873  O   ILE A 107       7.667   1.353 -15.438  1.00 89.78           O  
ATOM    874  CG1 ILE A 107       5.692   3.581 -11.928  1.00 89.78           C  
ATOM    875  CG2 ILE A 107       6.727   1.307 -12.235  1.00 89.78           C  
ATOM    876  CD1 ILE A 107       4.987   3.378 -10.579  1.00 89.78           C  
ATOM    877  N   PHE A 108       5.545   0.605 -15.496  1.00 91.91           N  
ATOM    878  CA  PHE A 108       5.867  -0.652 -16.180  1.00 91.91           C  
ATOM    879  C   PHE A 108       6.187  -0.482 -17.676  1.00 91.91           C  
ATOM    880  CB  PHE A 108       4.724  -1.653 -15.956  1.00 91.91           C  
ATOM    881  O   PHE A 108       7.183  -1.023 -18.154  1.00 91.91           O  
ATOM    882  CG  PHE A 108       5.052  -3.051 -16.441  1.00 91.91           C  
ATOM    883  CD1 PHE A 108       4.619  -3.481 -17.709  1.00 91.91           C  
ATOM    884  CD2 PHE A 108       5.832  -3.909 -15.642  1.00 91.91           C  
ATOM    885  CE1 PHE A 108       4.971  -4.757 -18.180  1.00 91.91           C  
ATOM    886  CE2 PHE A 108       6.189  -5.185 -16.117  1.00 91.91           C  
ATOM    887  CZ  PHE A 108       5.759  -5.609 -17.385  1.00 91.91           C  
ATOM    888  N   ASN A 109       5.369   0.272 -18.414  1.00 90.51           N  
ATOM    889  CA  ASN A 109       5.484   0.413 -19.872  1.00 90.51           C  
ATOM    890  C   ASN A 109       6.458   1.544 -20.260  1.00 90.51           C  
ATOM    891  CB  ASN A 109       4.080   0.588 -20.469  1.00 90.51           C  
ATOM    892  O   ASN A 109       6.863   2.350 -19.419  1.00 90.51           O  
ATOM    893  CG  ASN A 109       3.138  -0.540 -20.085  1.00 90.51           C  
ATOM    894  ND2 ASN A 109       2.254  -0.305 -19.147  1.00 90.51           N  
ATOM    895  OD1 ASN A 109       3.193  -1.653 -20.577  1.00 90.51           O  
ATOM    896  N   LYS A 110       6.882   1.611 -21.523  1.00 85.42           N  
ATOM    897  CA  LYS A 110       7.785   2.650 -22.044  1.00 85.42           C  
ATOM    898  C   LYS A 110       6.998   3.851 -22.591  1.00 85.42           C  
ATOM    899  CB  LYS A 110       8.678   2.054 -23.143  1.00 85.42           C  
ATOM    900  O   LYS A 110       5.911   3.665 -23.139  1.00 85.42           O  
ATOM    901  CG  LYS A 110       9.688   1.046 -22.576  1.00 85.42           C  
ATOM    902  CD  LYS A 110      10.503   0.406 -23.707  1.00 85.42           C  
ATOM    903  CE  LYS A 110      11.566  -0.560 -23.168  1.00 85.42           C  
ATOM    904  NZ  LYS A 110      12.657   0.158 -22.460  1.00 85.42           N  
ATOM    905  N   PRO A 111       7.544   5.082 -22.515  1.00 82.17           N  
ATOM    906  CA  PRO A 111       7.050   6.190 -23.327  1.00 82.17           C  
ATOM    907  C   PRO A 111       7.017   5.775 -24.806  1.00 82.17           C  
ATOM    908  CB  PRO A 111       8.009   7.362 -23.073  1.00 82.17           C  
ATOM    909  O   PRO A 111       8.014   5.274 -25.324  1.00 82.17           O  
ATOM    910  CG  PRO A 111       8.632   7.030 -21.717  1.00 82.17           C  
ATOM    911  CD  PRO A 111       8.706   5.504 -21.748  1.00 82.17           C  
ATOM    912  N   GLY A 112       5.866   5.947 -25.458  1.00 80.97           N  
ATOM    913  CA  GLY A 112       5.627   5.511 -26.839  1.00 80.97           C  
ATOM    914  C   GLY A 112       4.856   4.193 -26.999  1.00 80.97           C  
ATOM    915  O   GLY A 112       4.353   3.949 -28.090  1.00 80.97           O  
ATOM    916  N   ASP A 113       4.688   3.376 -25.950  1.00 88.37           N  
ATOM    917  CA  ASP A 113       3.794   2.208 -26.021  1.00 88.37           C  
ATOM    918  C   ASP A 113       2.321   2.667 -26.122  1.00 88.37           C  
ATOM    919  CB  ASP A 113       3.969   1.287 -24.794  1.00 88.37           C  
ATOM    920  O   ASP A 113       1.897   3.550 -25.370  1.00 88.37           O  
ATOM    921  CG  ASP A 113       5.316   0.554 -24.679  1.00 88.37           C  
ATOM    922  OD1 ASP A 113       5.980   0.313 -25.709  1.00 88.37           O  
ATOM    923  OD2 ASP A 113       5.668   0.177 -23.535  1.00 88.37           O  
ATOM    924  N   ASP A 114       1.502   2.031 -26.974  1.00 92.45           N  
ATOM    925  CA  ASP A 114       0.080   2.393 -27.175  1.00 92.45           C  
ATOM    926  C   ASP A 114      -0.696   2.510 -25.855  1.00 92.45           C  
ATOM    927  CB  ASP A 114      -0.636   1.321 -28.014  1.00 92.45           C  
ATOM    928  O   ASP A 114      -1.486   3.433 -25.649  1.00 92.45           O  
ATOM    929  CG  ASP A 114      -0.243   1.306 -29.489  1.00 92.45           C  
ATOM    930  OD1 ASP A 114      -0.187   2.405 -30.080  1.00 92.45           O  
ATOM    931  OD2 ASP A 114      -0.055   0.182 -30.004  1.00 92.45           O  
ATOM    932  N   VAL A 115      -0.436   1.593 -24.917  1.00 93.49           N  
ATOM    933  CA  VAL A 115      -1.090   1.562 -23.603  1.00 93.49           C  
ATOM    934  C   VAL A 115      -0.774   2.804 -22.756  1.00 93.49           C  
ATOM    935  CB  VAL A 115      -0.761   0.241 -22.883  1.00 93.49           C  
ATOM    936  O   VAL A 115      -1.624   3.232 -21.979  1.00 93.49           O  
ATOM    937  CG1 VAL A 115       0.689   0.162 -22.394  1.00 93.49           C  
ATOM    938  CG2 VAL A 115      -1.711  -0.025 -21.711  1.00 93.49           C  
ATOM    939  N   VAL A 116       0.387   3.443 -22.947  1.00 92.31           N  
ATOM    940  CA  VAL A 116       0.736   4.721 -22.304  1.00 92.31           C  
ATOM    941  C   VAL A 116      -0.049   5.872 -22.930  1.00 92.31           C  
ATOM    942  CB  VAL A 116       2.259   4.976 -22.338  1.00 92.31           C  
ATOM    943  O   VAL A 116      -0.627   6.668 -22.194  1.00 92.31           O  
ATOM    944  CG1 VAL A 116       2.642   6.377 -21.844  1.00 92.31           C  
ATOM    945  CG2 VAL A 116       2.964   3.944 -21.450  1.00 92.31           C  
ATOM    946  N   ALA A 117      -0.173   5.926 -24.259  1.00 90.18           N  
ATOM    947  CA  ALA A 117      -1.017   6.925 -24.925  1.00 90.18           C  
ATOM    948  C   ALA A 117      -2.506   6.771 -24.542  1.00 90.18           C  
ATOM    949  CB  ALA A 117      -0.797   6.810 -26.438  1.00 90.18           C  
ATOM    950  O   ALA A 117      -3.218   7.757 -24.331  1.00 90.18           O  
ATOM    951  N   MET A 118      -2.972   5.527 -24.384  1.00 95.82           N  
ATOM    952  CA  MET A 118      -4.315   5.210 -23.891  1.00 95.82           C  
ATOM    953  C   MET A 118      -4.496   5.631 -22.424  1.00 95.82           C  
ATOM    954  CB  MET A 118      -4.603   3.713 -24.084  1.00 95.82           C  
ATOM    955  O   MET A 118      -5.514   6.246 -22.103  1.00 95.82           O  
ATOM    956  CG  MET A 118      -4.675   3.316 -25.568  1.00 95.82           C  
ATOM    957  SD  MET A 118      -4.554   1.535 -25.897  1.00 95.82           S  
ATOM    958  CE  MET A 118      -6.105   0.949 -25.192  1.00 95.82           C  
ATOM    959  N   ALA A 119      -3.512   5.369 -21.554  1.00 95.82           N  
ATOM    960  CA  ALA A 119      -3.507   5.830 -20.165  1.00 95.82           C  
ATOM    961  C   ALA A 119      -3.575   7.361 -20.073  1.00 95.82           C  
ATOM    962  CB  ALA A 119      -2.271   5.283 -19.439  1.00 95.82           C  
ATOM    963  O   ALA A 119      -4.497   7.869 -19.445  1.00 95.82           O  
ATOM    964  N   MET A 120      -2.697   8.091 -20.773  1.00 91.98           N  
ATOM    965  CA  MET A 120      -2.675   9.562 -20.769  1.00 91.98           C  
ATOM    966  C   MET A 120      -4.022  10.160 -21.198  1.00 91.98           C  
ATOM    967  CB  MET A 120      -1.570  10.073 -21.707  1.00 91.98           C  
ATOM    968  O   MET A 120      -4.532  11.084 -20.565  1.00 91.98           O  
ATOM    969  CG  MET A 120      -0.153   9.811 -21.185  1.00 91.98           C  
ATOM    970  SD  MET A 120       1.149  10.225 -22.381  1.00 91.98           S  
ATOM    971  CE  MET A 120       1.157  12.037 -22.265  1.00 91.98           C  
ATOM    972  N   LYS A 121      -4.650   9.607 -22.245  1.00 94.91           N  
ATOM    973  CA  LYS A 121      -5.955  10.087 -22.724  1.00 94.91           C  
ATOM    974  C   LYS A 121      -7.100   9.771 -21.755  1.00 94.91           C  
ATOM    975  CB  LYS A 121      -6.185   9.546 -24.140  1.00 94.91           C  
ATOM    976  O   LYS A 121      -7.995  10.598 -21.590  1.00 94.91           O  
ATOM    977  CG  LYS A 121      -7.499  10.066 -24.741  1.00 94.91           C  
ATOM    978  CD  LYS A 121      -7.525   9.845 -26.255  1.00 94.91           C  
ATOM    979  CE  LYS A 121      -8.895  10.230 -26.817  1.00 94.91           C  
ATOM    980  NZ  LYS A 121      -8.877  10.224 -28.300  1.00 94.91           N  
ATOM    981  N   LEU A 122      -7.084   8.608 -21.104  1.00 97.86           N  
ATOM    982  CA  LEU A 122      -8.048   8.266 -20.050  1.00 97.86           C  
ATOM    983  C   LEU A 122      -7.840   9.122 -18.795  1.00 97.86           C  
ATOM    984  CB  LEU A 122      -7.915   6.773 -19.712  1.00 97.86           C  
ATOM    985  O   LEU A 122      -8.815   9.572 -18.199  1.00 97.86           O  
ATOM    986  CG  LEU A 122      -8.482   5.837 -20.790  1.00 97.86           C  
ATOM    987  CD1 LEU A 122      -7.974   4.419 -20.551  1.00 97.86           C  
ATOM    988  CD2 LEU A 122     -10.013   5.803 -20.785  1.00 97.86           C  
ATOM    989  N   GLU A 123      -6.593   9.395 -18.421  1.00 96.69           N  
ATOM    990  CA  GLU A 123      -6.259  10.247 -17.285  1.00 96.69           C  
ATOM    991  C   GLU A 123      -6.692  11.695 -17.527  1.00 96.69           C  
ATOM    992  CB  GLU A 123      -4.761  10.140 -16.976  1.00 96.69           C  
ATOM    993  O   GLU A 123      -7.308  12.289 -16.641  1.00 96.69           O  
ATOM    994  CG  GLU A 123      -4.472  10.854 -15.652  1.00 96.69           C  
ATOM    995  CD  GLU A 123      -3.021  10.759 -15.189  1.00 96.69           C  
ATOM    996  OE1 GLU A 123      -2.730  11.480 -14.207  1.00 96.69           O  
ATOM    997  OE2 GLU A 123      -2.228   9.995 -15.778  1.00 96.69           O  
ATOM    998  N   GLN A 124      -6.493  12.238 -18.736  1.00 93.68           N  
ATOM    999  CA  GLN A 124      -7.048  13.544 -19.095  1.00 93.68           C  
ATOM   1000  C   GLN A 124      -8.571  13.547 -18.936  1.00 93.68           C  
ATOM   1001  CB  GLN A 124      -6.649  13.950 -20.527  1.00 93.68           C  
ATOM   1002  O   GLN A 124      -9.114  14.434 -18.289  1.00 93.68           O  
ATOM   1003  CG  GLN A 124      -7.032  15.417 -20.834  1.00 93.68           C  
ATOM   1004  CD  GLN A 124      -6.280  16.425 -19.962  1.00 93.68           C  
ATOM   1005  NE2 GLN A 124      -6.775  17.621 -19.731  1.00 93.68           N  
ATOM   1006  OE1 GLN A 124      -5.218  16.141 -19.442  1.00 93.68           O  
ATOM   1007  N   ILE A 125      -9.277  12.532 -19.448  1.00 95.26           N  
ATOM   1008  CA  ILE A 125     -10.742  12.434 -19.319  1.00 95.26           C  
ATOM   1009  C   ILE A 125     -11.178  12.332 -17.847  1.00 95.26           C  
ATOM   1010  CB  ILE A 125     -11.270  11.270 -20.192  1.00 95.26           C  
ATOM   1011  O   ILE A 125     -12.212  12.894 -17.483  1.00 95.26           O  
ATOM   1012  CG1 ILE A 125     -11.081  11.631 -21.686  1.00 95.26           C  
ATOM   1013  CG2 ILE A 125     -12.755  10.952 -19.917  1.00 95.26           C  
ATOM   1014  CD1 ILE A 125     -11.223  10.437 -22.635  1.00 95.26           C  
ATOM   1015  N   ALA A 126     -10.396  11.675 -16.985  1.00 96.85           N  
ATOM   1016  CA  ALA A 126     -10.643  11.650 -15.545  1.00 96.85           C  
ATOM   1017  C   ALA A 126     -10.451  13.039 -14.911  1.00 96.85           C  
ATOM   1018  CB  ALA A 126      -9.741  10.592 -14.894  1.00 96.85           C  
ATOM   1019  O   ALA A 126     -11.350  13.529 -14.226  1.00 96.85           O  
ATOM   1020  N   ARG A 127      -9.322  13.703 -15.189  1.00 93.39           N  
ATOM   1021  CA  ARG A 127      -8.993  15.049 -14.689  1.00 93.39           C  
ATOM   1022  C   ARG A 127     -10.011  16.094 -15.156  1.00 93.39           C  
ATOM   1023  CB  ARG A 127      -7.547  15.408 -15.091  1.00 93.39           C  
ATOM   1024  O   ARG A 127     -10.480  16.872 -14.334  1.00 93.39           O  
ATOM   1025  CG  ARG A 127      -6.509  14.576 -14.309  1.00 93.39           C  
ATOM   1026  CD  ARG A 127      -5.071  14.828 -14.791  1.00 93.39           C  
ATOM   1027  NE  ARG A 127      -4.090  14.024 -14.031  1.00 93.39           N  
ATOM   1028  NH1 ARG A 127      -3.811  15.367 -12.181  1.00 93.39           N  
ATOM   1029  NH2 ARG A 127      -2.713  13.428 -12.350  1.00 93.39           N  
ATOM   1030  CZ  ARG A 127      -3.545  14.284 -12.858  1.00 93.39           C  
ATOM   1031  N   GLU A 128     -10.445  16.046 -16.418  1.00 94.30           N  
ATOM   1032  CA  GLU A 128     -11.531  16.874 -16.967  1.00 94.30           C  
ATOM   1033  C   GLU A 128     -12.853  16.718 -16.205  1.00 94.30           C  
ATOM   1034  CB  GLU A 128     -11.784  16.526 -18.449  1.00 94.30           C  
ATOM   1035  O   GLU A 128     -13.561  17.700 -15.995  1.00 94.30           O  
ATOM   1036  CG  GLU A 128     -10.730  17.047 -19.441  1.00 94.30           C  
ATOM   1037  CD  GLU A 128     -10.525  18.556 -19.339  1.00 94.30           C  
ATOM   1038  OE1 GLU A 128      -9.355  18.999 -19.308  1.00 94.30           O  
ATOM   1039  OE2 GLU A 128     -11.523  19.294 -19.174  1.00 94.30           O  
ATOM   1040  N   ARG A 129     -13.199  15.500 -15.767  1.00 96.41           N  
ATOM   1041  CA  ARG A 129     -14.420  15.260 -14.979  1.00 96.41           C  
ATOM   1042  C   ARG A 129     -14.276  15.769 -13.547  1.00 96.41           C  
ATOM   1043  CB  ARG A 129     -14.805  13.769 -15.028  1.00 96.41           C  
ATOM   1044  O   ARG A 129     -15.201  16.391 -13.037  1.00 96.41           O  
ATOM   1045  CG  ARG A 129     -15.261  13.322 -16.424  1.00 96.41           C  
ATOM   1046  CD  ARG A 129     -16.665  13.834 -16.761  1.00 96.41           C  
ATOM   1047  NE  ARG A 129     -16.818  14.049 -18.211  1.00 96.41           N  
ATOM   1048  NH1 ARG A 129     -19.067  14.496 -18.177  1.00 96.41           N  
ATOM   1049  NH2 ARG A 129     -17.884  14.879 -20.037  1.00 96.41           N  
ATOM   1050  CZ  ARG A 129     -17.921  14.467 -18.800  1.00 96.41           C  
ATOM   1051  N   LEU A 130     -13.118  15.571 -12.919  1.00 95.98           N  
ATOM   1052  CA  LEU A 130     -12.882  15.967 -11.526  1.00 95.98           C  
ATOM   1053  C   LEU A 130     -12.977  17.484 -11.283  1.00 95.98           C  
ATOM   1054  CB  LEU A 130     -11.538  15.380 -11.060  1.00 95.98           C  
ATOM   1055  O   LEU A 130     -13.326  17.882 -10.177  1.00 95.98           O  
ATOM   1056  CG  LEU A 130     -11.576  13.848 -10.901  1.00 95.98           C  
ATOM   1057  CD1 LEU A 130     -10.160  13.293 -10.758  1.00 95.98           C  
ATOM   1058  CD2 LEU A 130     -12.393  13.418  -9.683  1.00 95.98           C  
ATOM   1059  N   LYS A 131     -12.798  18.323 -12.317  1.00 93.23           N  
ATOM   1060  CA  LYS A 131     -13.061  19.780 -12.270  1.00 93.23           C  
ATOM   1061  C   LYS A 131     -14.460  20.145 -11.762  1.00 93.23           C  
ATOM   1062  CB  LYS A 131     -12.947  20.385 -13.679  1.00 93.23           C  
ATOM   1063  O   LYS A 131     -14.641  21.206 -11.180  1.00 93.23           O  
ATOM   1064  CG  LYS A 131     -11.588  20.173 -14.342  1.00 93.23           C  
ATOM   1065  CD  LYS A 131     -11.583  20.779 -15.748  1.00 93.23           C  
ATOM   1066  CE  LYS A 131     -10.234  20.488 -16.403  1.00 93.23           C  
ATOM   1067  NZ  LYS A 131     -10.137  21.073 -17.758  1.00 93.23           N  
ATOM   1068  N   PHE A 132     -15.445  19.284 -12.022  1.00 93.76           N  
ATOM   1069  CA  PHE A 132     -16.856  19.505 -11.698  1.00 93.76           C  
ATOM   1070  C   PHE A 132     -17.319  18.643 -10.509  1.00 93.76           C  
ATOM   1071  CB  PHE A 132     -17.710  19.285 -12.959  1.00 93.76           C  
ATOM   1072  O   PHE A 132     -18.520  18.428 -10.331  1.00 93.76           O  
ATOM   1073  CG  PHE A 132     -17.266  20.047 -14.193  1.00 93.76           C  
ATOM   1074  CD1 PHE A 132     -17.721  21.359 -14.421  1.00 93.76           C  
ATOM   1075  CD2 PHE A 132     -16.396  19.440 -15.120  1.00 93.76           C  
ATOM   1076  CE1 PHE A 132     -17.311  22.058 -15.571  1.00 93.76           C  
ATOM   1077  CE2 PHE A 132     -15.980  20.141 -16.266  1.00 93.76           C  
ATOM   1078  CZ  PHE A 132     -16.441  21.449 -16.494  1.00 93.76           C  
ATOM   1079  N   MET A 133     -16.381  18.110  -9.718  1.00 94.65           N  
ATOM   1080  CA  MET A 133     -16.685  17.341  -8.514  1.00 94.65           C  
ATOM   1081  C   MET A 133     -17.194  18.276  -7.397  1.00 94.65           C  
ATOM   1082  CB  MET A 133     -15.440  16.553  -8.087  1.00 94.65           C  
ATOM   1083  O   MET A 133     -16.512  19.251  -7.082  1.00 94.65           O  
ATOM   1084  CG  MET A 133     -15.747  15.623  -6.911  1.00 94.65           C  
ATOM   1085  SD  MET A 133     -14.467  14.386  -6.571  1.00 94.65           S  
ATOM   1086  CE  MET A 133     -13.172  15.448  -5.871  1.00 94.65           C  
ATOM   1087  N   PRO A 134     -18.362  18.012  -6.776  1.00 92.97           N  
ATOM   1088  CA  PRO A 134     -18.917  18.889  -5.745  1.00 92.97           C  
ATOM   1089  C   PRO A 134     -18.015  19.026  -4.513  1.00 92.97           C  
ATOM   1090  CB  PRO A 134     -20.272  18.281  -5.364  1.00 92.97           C  
ATOM   1091  O   PRO A 134     -17.510  18.029  -3.999  1.00 92.97           O  
ATOM   1092  CG  PRO A 134     -20.676  17.505  -6.614  1.00 92.97           C  
ATOM   1093  CD  PRO A 134     -19.338  16.997  -7.143  1.00 92.97           C  
ATOM   1094  N   THR A 135     -17.880  20.242  -3.990  1.00 89.99           N  
ATOM   1095  CA  THR A 135     -17.178  20.549  -2.734  1.00 89.99           C  
ATOM   1096  C   THR A 135     -18.121  21.254  -1.744  1.00 89.99           C  
ATOM   1097  CB  THR A 135     -15.922  21.401  -2.987  1.00 89.99           C  
ATOM   1098  O   THR A 135     -19.044  21.945  -2.182  1.00 89.99           O  
ATOM   1099  CG2 THR A 135     -14.844  20.630  -3.747  1.00 89.99           C  
ATOM   1100  OG1 THR A 135     -16.237  22.537  -3.756  1.00 89.99           O  
ATOM   1101  N   PRO A 136     -17.931  21.094  -0.418  1.00 92.31           N  
ATOM   1102  CA  PRO A 136     -17.019  20.153   0.249  1.00 92.31           C  
ATOM   1103  C   PRO A 136     -17.467  18.686   0.095  1.00 92.31           C  
ATOM   1104  CB  PRO A 136     -17.031  20.588   1.721  1.00 92.31           C  
ATOM   1105  O   PRO A 136     -18.553  18.404  -0.421  1.00 92.31           O  
ATOM   1106  CG  PRO A 136     -18.451  21.118   1.913  1.00 92.31           C  
ATOM   1107  CD  PRO A 136     -18.739  21.793   0.574  1.00 92.31           C  
ATOM   1108  N   GLU A 137     -16.640  17.739   0.543  1.00 94.26           N  
ATOM   1109  CA  GLU A 137     -17.077  16.346   0.685  1.00 94.26           C  
ATOM   1110  C   GLU A 137     -18.085  16.224   1.845  1.00 94.26           C  
ATOM   1111  CB  GLU A 137     -15.880  15.382   0.819  1.00 94.26           C  
ATOM   1112  O   GLU A 137     -17.876  16.777   2.923  1.00 94.26           O  
ATOM   1113  CG  GLU A 137     -16.375  13.928   0.753  1.00 94.26           C  
ATOM   1114  CD  GLU A 137     -15.312  12.880   0.388  1.00 94.26           C  
ATOM   1115  OE1 GLU A 137     -15.713  11.883  -0.255  1.00 94.26           O  
ATOM   1116  OE2 GLU A 137     -14.124  13.008   0.737  1.00 94.26           O  
ATOM   1117  N   THR A 138     -19.208  15.541   1.613  1.00 91.71           N  
ATOM   1118  CA  THR A 138     -20.302  15.371   2.585  1.00 91.71           C  
ATOM   1119  C   THR A 138     -20.908  13.972   2.500  1.00 91.71           C  
ATOM   1120  CB  THR A 138     -21.420  16.417   2.404  1.00 91.71           C  
ATOM   1121  O   THR A 138     -21.044  13.406   1.413  1.00 91.71           O  
ATOM   1122  CG2 THR A 138     -20.966  17.839   2.722  1.00 91.71           C  
ATOM   1123  OG1 THR A 138     -21.898  16.465   1.079  1.00 91.71           O  
ATOM   1124  N   GLU A 139     -21.291  13.402   3.646  1.00 90.97           N  
ATOM   1125  CA  GLU A 139     -21.955  12.095   3.714  1.00 90.97           C  
ATOM   1126  C   GLU A 139     -23.385  12.142   3.150  1.00 90.97           C  
ATOM   1127  CB  GLU A 139     -22.018  11.568   5.154  1.00 90.97           C  
ATOM   1128  O   GLU A 139     -24.184  13.013   3.493  1.00 90.97           O  
ATOM   1129  CG  GLU A 139     -20.649  11.354   5.817  1.00 90.97           C  
ATOM   1130  CD  GLU A 139     -20.756  10.607   7.161  1.00 90.97           C  
ATOM   1131  OE1 GLU A 139     -19.705  10.454   7.818  1.00 90.97           O  
ATOM   1132  OE2 GLU A 139     -21.872  10.146   7.506  1.00 90.97           O  
ATOM   1133  N   ILE A 140     -23.747  11.148   2.335  1.00 87.26           N  
ATOM   1134  CA  ILE A 140     -25.102  10.951   1.814  1.00 87.26           C  
ATOM   1135  C   ILE A 140     -25.738   9.726   2.476  1.00 87.26           C  
ATOM   1136  CB  ILE A 140     -25.117  10.878   0.269  1.00 87.26           C  
ATOM   1137  O   ILE A 140     -25.428   8.570   2.165  1.00 87.26           O  
ATOM   1138  CG1 ILE A 140     -24.609  12.213  -0.325  1.00 87.26           C  
ATOM   1139  CG2 ILE A 140     -26.544  10.567  -0.236  1.00 87.26           C  
ATOM   1140  CD1 ILE A 140     -24.642  12.285  -1.857  1.00 87.26           C  
ATOM   1141  N   CYS A 141     -26.727   9.979   3.333  1.00 67.77           N  
ATOM   1142  CA  CYS A 141     -27.662   8.948   3.766  1.00 67.77           C  
ATOM   1143  C   CYS A 141     -28.599   8.573   2.594  1.00 67.77           C  
ATOM   1144  CB  CYS A 141     -28.429   9.446   4.995  1.00 67.77           C  
ATOM   1145  O   CYS A 141     -29.214   9.466   2.002  1.00 67.77           O  
ATOM   1146  SG  CYS A 141     -29.484   8.113   5.635  1.00 67.77           S  
ATOM   1147  N   PRO A 142     -28.746   7.281   2.232  1.00 60.33           N  
ATOM   1148  CA  PRO A 142     -29.580   6.865   1.107  1.00 60.33           C  
ATOM   1149  C   PRO A 142     -31.073   7.030   1.429  1.00 60.33           C  
ATOM   1150  CB  PRO A 142     -29.172   5.414   0.823  1.00 60.33           C  
ATOM   1151  O   PRO A 142     -31.722   6.117   1.949  1.00 60.33           O  
ATOM   1152  CG  PRO A 142     -28.719   4.900   2.190  1.00 60.33           C  
ATOM   1153  CD  PRO A 142     -28.067   6.133   2.815  1.00 60.33           C  
ATOM   1154  N   GLN A 143     -31.633   8.195   1.095  1.00 47.66           N  
ATOM   1155  CA  GLN A 143     -33.063   8.456   1.243  1.00 47.66           C  
ATOM   1156  C   GLN A 143     -33.883   7.489   0.378  1.00 47.66           C  
ATOM   1157  CB  GLN A 143     -33.419   9.912   0.907  1.00 47.66           C  
ATOM   1158  O   GLN A 143     -33.837   7.514  -0.853  1.00 47.66           O  
ATOM   1159  CG  GLN A 143     -32.866  10.924   1.927  1.00 47.66           C  
ATOM   1160  CD  GLN A 143     -33.545  12.293   1.836  1.00 47.66           C  
ATOM   1161  NE2 GLN A 143     -33.131  13.258   2.626  1.00 47.66           N  
ATOM   1162  OE1 GLN A 143     -34.477  12.515   1.083  1.00 47.66           O  
ATOM   1163  N   LYS A 144     -34.678   6.641   1.037  1.00 42.70           N  
ATOM   1164  CA  LYS A 144     -35.701   5.818   0.387  1.00 42.70           C  
ATOM   1165  C   LYS A 144     -36.847   6.730  -0.045  1.00 42.70           C  
ATOM   1166  CB  LYS A 144     -36.215   4.740   1.355  1.00 42.70           C  
ATOM   1167  O   LYS A 144     -37.727   7.010   0.764  1.00 42.70           O  
ATOM   1168  CG  LYS A 144     -35.174   3.673   1.711  1.00 42.70           C  
ATOM   1169  CD  LYS A 144     -35.759   2.727   2.769  1.00 42.70           C  
ATOM   1170  CE  LYS A 144     -34.725   1.669   3.162  1.00 42.70           C  
ATOM   1171  NZ  LYS A 144     -35.190   0.859   4.316  1.00 42.70           N  
ATOM   1172  N   THR A 145     -36.851   7.176  -1.298  1.00 37.03           N  
ATOM   1173  CA  THR A 145     -37.977   7.933  -1.856  1.00 37.03           C  
ATOM   1174  C   THR A 145     -39.261   7.091  -1.787  1.00 37.03           C  
ATOM   1175  CB  THR A 145     -37.702   8.396  -3.297  1.00 37.03           C  
ATOM   1176  O   THR A 145     -39.319   6.005  -2.378  1.00 37.03           O  
ATOM   1177  CG2 THR A 145     -36.717   9.563  -3.322  1.00 37.03           C  
ATOM   1178  OG1 THR A 145     -37.118   7.380  -4.083  1.00 37.03           O  
ATOM   1179  N   PRO A 146     -40.309   7.537  -1.066  1.00 39.61           N  
ATOM   1180  CA  PRO A 146     -41.604   6.873  -1.111  1.00 39.61           C  
ATOM   1181  C   PRO A 146     -42.165   6.994  -2.528  1.00 39.61           C  
ATOM   1182  CB  PRO A 146     -42.486   7.566  -0.063  1.00 39.61           C  
ATOM   1183  O   PRO A 146     -42.177   8.079  -3.111  1.00 39.61           O  
ATOM   1184  CG  PRO A 146     -41.482   8.277   0.844  1.00 39.61           C  
ATOM   1185  CD  PRO A 146     -40.367   8.650  -0.130  1.00 39.61           C  
ATOM   1186  N   LYS A 147     -42.623   5.882  -3.110  1.00 42.37           N  
ATOM   1187  CA  LYS A 147     -43.274   5.925  -4.425  1.00 42.37           C  
ATOM   1188  C   LYS A 147     -44.578   6.714  -4.318  1.00 42.37           C  
ATOM   1189  CB  LYS A 147     -43.515   4.516  -4.981  1.00 42.37           C  
ATOM   1190  O   LYS A 147     -45.327   6.524  -3.365  1.00 42.37           O  
ATOM   1191  CG  LYS A 147     -42.194   3.837  -5.368  1.00 42.37           C  
ATOM   1192  CD  LYS A 147     -42.455   2.469  -6.005  1.00 42.37           C  
ATOM   1193  CE  LYS A 147     -41.125   1.844  -6.436  1.00 42.37           C  
ATOM   1194  NZ  LYS A 147     -41.332   0.543  -7.117  1.00 42.37           N  
ATOM   1195  N   SER A 148     -44.829   7.565  -5.313  1.00 35.79           N  
ATOM   1196  CA  SER A 148     -46.015   8.422  -5.392  1.00 35.79           C  
ATOM   1197  C   SER A 148     -47.312   7.649  -5.126  1.00 35.79           C  
ATOM   1198  CB  SER A 148     -46.079   9.067  -6.783  1.00 35.79           C  
ATOM   1199  O   SER A 148     -47.613   6.672  -5.811  1.00 35.79           O  
ATOM   1200  OG  SER A 148     -47.196   9.924  -6.911  1.00 35.79           O  
ATOM   1201  N   ILE A 149     -48.088   8.137  -4.158  1.00 43.80           N  
ATOM   1202  CA  ILE A 149     -49.508   7.834  -3.985  1.00 43.80           C  
ATOM   1203  C   ILE A 149     -50.230   9.180  -4.060  1.00 43.80           C  
ATOM   1204  CB  ILE A 149     -49.777   7.068  -2.667  1.00 43.80           C  
ATOM   1205  O   ILE A 149     -49.845  10.132  -3.382  1.00 43.80           O  
ATOM   1206  CG1 ILE A 149     -49.044   5.703  -2.686  1.00 43.80           C  
ATOM   1207  CG2 ILE A 149     -51.293   6.872  -2.464  1.00 43.80           C  
ATOM   1208  CD1 ILE A 149     -49.210   4.861  -1.414  1.00 43.80           C  
ATOM   1209  N   ARG A 150     -51.240   9.276  -4.927  1.00 41.24           N  
ATOM   1210  CA  ARG A 150     -52.047  10.490  -5.104  1.00 41.24           C  
ATOM   1211  C   ARG A 150     -53.157  10.526  -4.043  1.00 41.24           C  
ATOM   1212  CB  ARG A 150     -52.686  10.520  -6.504  1.00 41.24           C  
ATOM   1213  O   ARG A 150     -53.793   9.489  -3.851  1.00 41.24           O  
ATOM   1214  CG  ARG A 150     -51.687  10.408  -7.667  1.00 41.24           C  
ATOM   1215  CD  ARG A 150     -52.442  10.441  -9.003  1.00 41.24           C  
ATOM   1216  NE  ARG A 150     -51.544  10.200 -10.150  1.00 41.24           N  
ATOM   1217  NH1 ARG A 150     -52.944  10.967 -11.807  1.00 41.24           N  
ATOM   1218  NH2 ARG A 150     -50.937  10.170 -12.348  1.00 41.24           N  
ATOM   1219  CZ  ARG A 150     -51.813  10.445 -11.423  1.00 41.24           C  
ATOM   1220  N   PRO A 151     -53.463  11.678  -3.423  1.00 49.63           N  
ATOM   1221  CA  PRO A 151     -54.759  11.886  -2.783  1.00 49.63           C  
ATOM   1222  C   PRO A 151     -55.882  11.800  -3.832  1.00 49.63           C  
ATOM   1223  CB  PRO A 151     -54.687  13.273  -2.126  1.00 49.63           C  
ATOM   1224  O   PRO A 151     -55.698  12.237  -4.969  1.00 49.63           O  
ATOM   1225  CG  PRO A 151     -53.189  13.583  -2.067  1.00 49.63           C  
ATOM   1226  CD  PRO A 151     -52.645  12.872  -3.304  1.00 49.63           C  
ATOM   1227  N   ILE A 152     -57.035  11.235  -3.463  1.00 42.44           N  
ATOM   1228  CA  ILE A 152     -58.226  11.121  -4.321  1.00 42.44           C  
ATOM   1229  C   ILE A 152     -59.454  11.569  -3.521  1.00 42.44           C  
ATOM   1230  CB  ILE A 152     -58.397   9.675  -4.863  1.00 42.44           C  
ATOM   1231  O   ILE A 152     -59.706  11.030  -2.447  1.00 42.44           O  
ATOM   1232  CG1 ILE A 152     -57.249   9.321  -5.840  1.00 42.44           C  
ATOM   1233  CG2 ILE A 152     -59.766   9.489  -5.554  1.00 42.44           C  
ATOM   1234  CD1 ILE A 152     -57.299   7.897  -6.416  1.00 42.44           C  
ATOM   1235  N   GLY A 153     -60.238  12.490  -4.094  1.00 41.02           N  
ATOM   1236  CA  GLY A 153     -61.509  12.980  -3.539  1.00 41.02           C  
ATOM   1237  C   GLY A 153     -61.354  14.058  -2.450  1.00 41.02           C  
ATOM   1238  O   GLY A 153     -60.341  14.096  -1.762  1.00 41.02           O  
ATOM   1239  N   ALA A 154     -62.316  14.965  -2.249  1.00 43.94           N  
ATOM   1240  CA  ALA A 154     -63.568  15.227  -2.983  1.00 43.94           C  
ATOM   1241  C   ALA A 154     -64.044  16.694  -2.690  1.00 43.94           C  
ATOM   1242  CB  ALA A 154     -64.572  14.133  -2.574  1.00 43.94           C  
ATOM   1243  O   ALA A 154     -63.305  17.414  -2.023  1.00 43.94           O  
ATOM   1244  N   PRO A 155     -65.194  17.194  -3.198  1.00 41.52           N  
ATOM   1245  CA  PRO A 155     -65.307  17.649  -4.590  1.00 41.52           C  
ATOM   1246  C   PRO A 155     -66.065  19.002  -4.769  1.00 41.52           C  
ATOM   1247  CB  PRO A 155     -66.105  16.498  -5.217  1.00 41.52           C  
ATOM   1248  O   PRO A 155     -66.535  19.591  -3.806  1.00 41.52           O  
ATOM   1249  CG  PRO A 155     -67.171  16.220  -4.148  1.00 41.52           C  
ATOM   1250  CD  PRO A 155     -66.508  16.669  -2.839  1.00 41.52           C  
ATOM   1251  N   LEU A 156     -66.281  19.399  -6.037  1.00 42.97           N  
ATOM   1252  CA  LEU A 156     -67.275  20.381  -6.540  1.00 42.97           C  
ATOM   1253  C   LEU A 156     -67.113  21.880  -6.189  1.00 42.97           C  
ATOM   1254  CB  LEU A 156     -68.712  19.930  -6.185  1.00 42.97           C  
ATOM   1255  O   LEU A 156     -67.550  22.324  -5.136  1.00 42.97           O  
ATOM   1256  CG  LEU A 156     -69.177  18.579  -6.745  1.00 42.97           C  
ATOM   1257  CD1 LEU A 156     -70.549  18.228  -6.170  1.00 42.97           C  
ATOM   1258  CD2 LEU A 156     -69.278  18.590  -8.272  1.00 42.97           C  
ATOM   1259  N   GLN A 157     -66.652  22.666  -7.174  1.00 44.11           N  
ATOM   1260  CA  GLN A 157     -67.315  23.847  -7.788  1.00 44.11           C  
ATOM   1261  C   GLN A 157     -66.269  24.671  -8.585  1.00 44.11           C  
ATOM   1262  CB  GLN A 157     -68.017  24.785  -6.774  1.00 44.11           C  
ATOM   1263  O   GLN A 157     -65.168  24.861  -8.087  1.00 44.11           O  
ATOM   1264  CG  GLN A 157     -69.487  24.382  -6.520  1.00 44.11           C  
ATOM   1265  CD  GLN A 157     -70.202  25.255  -5.487  1.00 44.11           C  
ATOM   1266  NE2 GLN A 157     -71.334  24.826  -4.972  1.00 44.11           N  
ATOM   1267  OE1 GLN A 157     -69.795  26.349  -5.143  1.00 44.11           O  
ATOM   1268  N   VAL A 158     -66.523  25.303  -9.738  1.00 42.28           N  
ATOM   1269  CA  VAL A 158     -67.151  24.944 -11.035  1.00 42.28           C  
ATOM   1270  C   VAL A 158     -67.157  26.241 -11.884  1.00 42.28           C  
ATOM   1271  CB  VAL A 158     -68.576  24.338 -10.898  1.00 42.28           C  
ATOM   1272  O   VAL A 158     -67.506  27.293 -11.362  1.00 42.28           O  
ATOM   1273  CG1 VAL A 158     -69.574  24.686 -12.005  1.00 42.28           C  
ATOM   1274  CG2 VAL A 158     -68.486  22.799 -10.917  1.00 42.28           C  
ATOM   1275  N   HIS A 159     -66.846  26.144 -13.188  1.00 49.92           N  
ATOM   1276  CA  HIS A 159     -66.996  27.189 -14.235  1.00 49.92           C  
ATOM   1277  C   HIS A 159     -65.923  28.323 -14.351  1.00 49.92           C  
ATOM   1278  CB  HIS A 159     -68.499  27.543 -14.360  1.00 49.92           C  
ATOM   1279  O   HIS A 159     -65.135  28.496 -13.424  1.00 49.92           O  
ATOM   1280  CG  HIS A 159     -69.231  26.497 -15.180  1.00 49.92           C  
ATOM   1281  CD2 HIS A 159     -70.424  25.906 -14.863  1.00 49.92           C  
ATOM   1282  ND1 HIS A 159     -68.760  25.850 -16.307  1.00 49.92           N  
ATOM   1283  CE1 HIS A 159     -69.626  24.878 -16.631  1.00 49.92           C  
ATOM   1284  NE2 HIS A 159     -70.651  24.867 -15.771  1.00 49.92           N  
ATOM   1285  N   PRO A 160     -65.699  28.900 -15.570  1.00 46.79           N  
ATOM   1286  CA  PRO A 160     -64.415  28.690 -16.279  1.00 46.79           C  
ATOM   1287  C   PRO A 160     -63.783  30.003 -16.879  1.00 46.79           C  
ATOM   1288  CB  PRO A 160     -64.876  27.635 -17.301  1.00 46.79           C  
ATOM   1289  O   PRO A 160     -64.184  31.085 -16.455  1.00 46.79           O  
ATOM   1290  CG  PRO A 160     -66.143  28.268 -17.859  1.00 46.79           C  
ATOM   1291  CD  PRO A 160     -66.670  29.060 -16.664  1.00 46.79           C  
ATOM   1292  N   PRO A 161     -62.772  29.971 -17.792  1.00 40.83           N  
ATOM   1293  CA  PRO A 161     -61.866  31.109 -18.047  1.00 40.83           C  
ATOM   1294  C   PRO A 161     -62.185  31.966 -19.293  1.00 40.83           C  
ATOM   1295  CB  PRO A 161     -60.497  30.440 -18.215  1.00 40.83           C  
ATOM   1296  O   PRO A 161     -63.031  31.612 -20.111  1.00 40.83           O  
ATOM   1297  CG  PRO A 161     -60.852  29.209 -19.042  1.00 40.83           C  
ATOM   1298  CD  PRO A 161     -62.201  28.800 -18.455  1.00 40.83           C  
ATOM   1299  N   ILE A 162     -61.415  33.052 -19.469  1.00 52.35           N  
ATOM   1300  CA  ILE A 162     -61.294  33.860 -20.700  1.00 52.35           C  
ATOM   1301  C   ILE A 162     -59.795  34.067 -21.019  1.00 52.35           C  
ATOM   1302  CB  ILE A 162     -62.080  35.193 -20.568  1.00 52.35           C  
ATOM   1303  O   ILE A 162     -58.983  34.197 -20.103  1.00 52.35           O  
ATOM   1304  CG1 ILE A 162     -63.592  34.898 -20.395  1.00 52.35           C  
ATOM   1305  CG2 ILE A 162     -61.847  36.118 -21.780  1.00 52.35           C  
ATOM   1306  CD1 ILE A 162     -64.498  36.129 -20.270  1.00 52.35           C  
ATOM   1307  N   GLU A 163     -59.436  34.056 -22.308  1.00 46.87           N  
ATOM   1308  CA  GLU A 163     -58.058  34.117 -22.840  1.00 46.87           C  
ATOM   1309  C   GLU A 163     -57.633  35.532 -23.338  1.00 46.87           C  
ATOM   1310  CB  GLU A 163     -57.896  33.001 -23.901  1.00 46.87           C  
ATOM   1311  O   GLU A 163     -58.459  36.448 -23.328  1.00 46.87           O  
ATOM   1312  CG  GLU A 163     -57.142  31.790 -23.316  1.00 46.87           C  
ATOM   1313  CD  GLU A 163     -56.647  30.776 -24.362  1.00 46.87           C  
ATOM   1314  OE1 GLU A 163     -55.895  29.864 -23.948  1.00 46.87           O  
ATOM   1315  OE2 GLU A 163     -57.007  30.910 -25.553  1.00 46.87           O  
ATOM   1316  N   PRO A 164     -56.343  35.768 -23.688  1.00 47.41           N  
ATOM   1317  CA  PRO A 164     -55.739  37.110 -23.689  1.00 47.41           C  
ATOM   1318  C   PRO A 164     -55.708  37.837 -25.048  1.00 47.41           C  
ATOM   1319  CB  PRO A 164     -54.313  36.865 -23.184  1.00 47.41           C  
ATOM   1320  O   PRO A 164     -55.968  37.265 -26.103  1.00 47.41           O  
ATOM   1321  CG  PRO A 164     -53.959  35.547 -23.867  1.00 47.41           C  
ATOM   1322  CD  PRO A 164     -55.273  34.775 -23.779  1.00 47.41           C  
ATOM   1323  N   ILE A 165     -55.279  39.106 -25.013  1.00 44.26           N  
ATOM   1324  CA  ILE A 165     -55.028  39.973 -26.175  1.00 44.26           C  
ATOM   1325  C   ILE A 165     -53.622  40.607 -26.076  1.00 44.26           C  
ATOM   1326  CB  ILE A 165     -56.187  41.006 -26.292  1.00 44.26           C  
ATOM   1327  O   ILE A 165     -53.281  41.184 -25.051  1.00 44.26           O  
ATOM   1328  CG1 ILE A 165     -57.397  40.308 -26.965  1.00 44.26           C  
ATOM   1329  CG2 ILE A 165     -55.819  42.322 -27.009  1.00 44.26           C  
ATOM   1330  CD1 ILE A 165     -58.645  41.180 -27.150  1.00 44.26           C  
ATOM   1331  N   HIS A 166     -52.835  40.424 -27.148  1.00 47.09           N  
ATOM   1332  CA  HIS A 166     -51.876  41.318 -27.849  1.00 47.09           C  
ATOM   1333  C   HIS A 166     -51.298  42.581 -27.120  1.00 47.09           C  
ATOM   1334  CB  HIS A 166     -52.601  41.685 -29.162  1.00 47.09           C  
ATOM   1335  O   HIS A 166     -52.004  43.253 -26.385  1.00 47.09           O  
ATOM   1336  CG  HIS A 166     -53.194  40.505 -29.908  1.00 47.09           C  
ATOM   1337  CD2 HIS A 166     -54.503  40.094 -29.907  1.00 47.09           C  
ATOM   1338  ND1 HIS A 166     -52.505  39.619 -30.707  1.00 47.09           N  
ATOM   1339  CE1 HIS A 166     -53.373  38.700 -31.163  1.00 47.09           C  
ATOM   1340  NE2 HIS A 166     -54.601  38.946 -30.694  1.00 47.09           N  
ATOM   1341  N   THR A 167     -50.053  43.063 -27.337  1.00 40.26           N  
ATOM   1342  CA  THR A 167     -49.110  42.907 -28.480  1.00 40.26           C  
ATOM   1343  C   THR A 167     -47.649  43.320 -28.133  1.00 40.26           C  
ATOM   1344  CB  THR A 167     -49.504  43.837 -29.663  1.00 40.26           C  
ATOM   1345  O   THR A 167     -47.415  43.920 -27.094  1.00 40.26           O  
ATOM   1346  CG2 THR A 167     -49.400  43.115 -31.011  1.00 40.26           C  
ATOM   1347  OG1 THR A 167     -50.819  44.334 -29.591  1.00 40.26           O  
ATOM   1348  N   ALA A 168     -46.703  43.012 -29.043  1.00 40.94           N  
ATOM   1349  CA  ALA A 168     -45.497  43.761 -29.504  1.00 40.94           C  
ATOM   1350  C   ALA A 168     -45.092  45.120 -28.849  1.00 40.94           C  
ATOM   1351  CB  ALA A 168     -45.797  44.018 -30.994  1.00 40.94           C  
ATOM   1352  O   ALA A 168     -45.963  45.908 -28.508  1.00 40.94           O  
ATOM   1353  N   ALA A 169     -43.811  45.550 -28.807  1.00 39.85           N  
ATOM   1354  CA  ALA A 169     -42.513  44.968 -29.230  1.00 39.85           C  
ATOM   1355  C   ALA A 169     -41.304  45.796 -28.678  1.00 39.85           C  
ATOM   1356  CB  ALA A 169     -42.453  44.944 -30.772  1.00 39.85           C  
ATOM   1357  O   ALA A 169     -41.511  46.722 -27.905  1.00 39.85           O  
ATOM   1358  N   SER A 170     -40.072  45.421 -29.076  1.00 39.83           N  
ATOM   1359  CA  SER A 170     -38.844  46.213 -29.387  1.00 39.83           C  
ATOM   1360  C   SER A 170     -38.696  47.683 -28.897  1.00 39.83           C  
ATOM   1361  CB  SER A 170     -38.721  46.192 -30.917  1.00 39.83           C  
ATOM   1362  O   SER A 170     -39.636  48.459 -28.971  1.00 39.83           O  
ATOM   1363  OG  SER A 170     -38.752  44.859 -31.406  1.00 39.83           O  
ATOM   1364  N   THR A 171     -37.511  48.207 -28.522  1.00 41.96           N  
ATOM   1365  CA  THR A 171     -36.115  47.791 -28.831  1.00 41.96           C  
ATOM   1366  C   THR A 171     -35.077  48.416 -27.866  1.00 41.96           C  
ATOM   1367  CB  THR A 171     -35.677  48.269 -30.246  1.00 41.96           C  
ATOM   1368  O   THR A 171     -35.400  49.348 -27.142  1.00 41.96           O  
ATOM   1369  CG2 THR A 171     -35.010  47.144 -31.041  1.00 41.96           C  
ATOM   1370  OG1 THR A 171     -36.734  48.751 -31.045  1.00 41.96           O  
ATOM   1371  N   ASN A 172     -33.831  47.915 -27.925  1.00 37.93           N  
ATOM   1372  CA  ASN A 172     -32.511  48.506 -27.582  1.00 37.93           C  
ATOM   1373  C   ASN A 172     -32.458  50.043 -27.322  1.00 37.93           C  
ATOM   1374  CB  ASN A 172     -31.599  48.213 -28.793  1.00 37.93           C  
ATOM   1375  O   ASN A 172     -33.106  50.802 -28.034  1.00 37.93           O  
ATOM   1376  CG  ASN A 172     -31.585  46.808 -29.363  1.00 37.93           C  
ATOM   1377  ND2 ASN A 172     -30.995  46.658 -30.523  1.00 37.93           N  
ATOM   1378  OD1 ASN A 172     -32.130  45.858 -28.826  1.00 37.93           O  
ATOM   1379  N   HIS A 173     -31.608  50.582 -26.430  1.00 42.25           N  
ATOM   1380  CA  HIS A 173     -30.129  50.622 -26.550  1.00 42.25           C  
ATOM   1381  C   HIS A 173     -29.421  51.116 -25.250  1.00 42.25           C  
ATOM   1382  CB  HIS A 173     -29.778  51.607 -27.697  1.00 42.25           C  
ATOM   1383  O   HIS A 173     -30.082  51.702 -24.405  1.00 42.25           O  
ATOM   1384  CG  HIS A 173     -29.449  50.956 -29.015  1.00 42.25           C  
ATOM   1385  CD2 HIS A 173     -30.292  50.780 -30.078  1.00 42.25           C  
ATOM   1386  ND1 HIS A 173     -28.225  50.446 -29.381  1.00 42.25           N  
ATOM   1387  CE1 HIS A 173     -28.341  49.929 -30.615  1.00 42.25           C  
ATOM   1388  NE2 HIS A 173     -29.598  50.068 -31.065  1.00 42.25           N  
ATOM   1389  N   THR A 174     -28.095  50.867 -25.147  1.00 41.68           N  
ATOM   1390  CA  THR A 174     -26.973  51.643 -24.506  1.00 41.68           C  
ATOM   1391  C   THR A 174     -27.243  52.632 -23.351  1.00 41.68           C  
ATOM   1392  CB  THR A 174     -26.267  52.480 -25.594  1.00 41.68           C  
ATOM   1393  O   THR A 174     -28.193  53.395 -23.407  1.00 41.68           O  
ATOM   1394  CG2 THR A 174     -25.687  51.632 -26.728  1.00 41.68           C  
ATOM   1395  OG1 THR A 174     -27.185  53.378 -26.169  1.00 41.68           O  
ATOM   1396  N   GLU A 175     -26.379  52.870 -22.356  1.00 41.14           N  
ATOM   1397  CA  GLU A 175     -25.042  52.401 -21.911  1.00 41.14           C  
ATOM   1398  C   GLU A 175     -24.824  53.008 -20.490  1.00 41.14           C  
ATOM   1399  CB  GLU A 175     -23.931  52.922 -22.862  1.00 41.14           C  
ATOM   1400  O   GLU A 175     -25.707  53.709 -20.001  1.00 41.14           O  
ATOM   1401  CG  GLU A 175     -23.311  51.791 -23.700  1.00 41.14           C  
ATOM   1402  CD  GLU A 175     -22.381  52.271 -24.828  1.00 41.14           C  
ATOM   1403  OE1 GLU A 175     -21.819  51.376 -25.498  1.00 41.14           O  
ATOM   1404  OE2 GLU A 175     -22.256  53.498 -25.025  1.00 41.14           O  
ATOM   1405  N   GLY A 176     -23.669  52.820 -19.830  1.00 39.59           N  
ATOM   1406  CA  GLY A 176     -23.265  53.723 -18.726  1.00 39.59           C  
ATOM   1407  C   GLY A 176     -22.992  53.087 -17.355  1.00 39.59           C  
ATOM   1408  O   GLY A 176     -23.877  52.881 -16.533  1.00 39.59           O  
ATOM   1409  N   LEU A 177     -21.704  52.849 -17.129  1.00 44.88           N  
ATOM   1410  CA  LEU A 177     -20.988  52.509 -15.892  1.00 44.88           C  
ATOM   1411  C   LEU A 177     -21.358  53.322 -14.624  1.00 44.88           C  
ATOM   1412  CB  LEU A 177     -19.517  52.856 -16.206  1.00 44.88           C  
ATOM   1413  O   LEU A 177     -21.655  54.502 -14.736  1.00 44.88           O  
ATOM   1414  CG  LEU A 177     -18.871  52.076 -17.368  1.00 44.88           C  
ATOM   1415  CD1 LEU A 177     -17.659  52.838 -17.899  1.00 44.88           C  
ATOM   1416  CD2 LEU A 177     -18.426  50.694 -16.896  1.00 44.88           C  
ATOM   1417  N   ASN A 178     -21.106  52.714 -13.447  1.00 40.12           N  
ATOM   1418  CA  ASN A 178     -20.735  53.313 -12.136  1.00 40.12           C  
ATOM   1419  C   ASN A 178     -21.623  54.448 -11.554  1.00 40.12           C  
ATOM   1420  CB  ASN A 178     -19.259  53.755 -12.212  1.00 40.12           C  
ATOM   1421  O   ASN A 178     -21.854  55.471 -12.168  1.00 40.12           O  
ATOM   1422  CG  ASN A 178     -18.273  52.625 -12.461  1.00 40.12           C  
ATOM   1423  ND2 ASN A 178     -17.026  52.951 -12.704  1.00 40.12           N  
ATOM   1424  OD1 ASN A 178     -18.590  51.447 -12.435  1.00 40.12           O  
ATOM   1425  N   GLY A 179     -22.071  54.440 -10.299  1.00 41.55           N  
ATOM   1426  CA  GLY A 179     -21.388  53.978  -9.093  1.00 41.55           C  
ATOM   1427  C   GLY A 179     -21.387  55.086  -8.020  1.00 41.55           C  
ATOM   1428  O   GLY A 179     -20.733  56.106  -8.187  1.00 41.55           O  
ATOM   1429  N   SER A 180     -22.061  54.822  -6.896  1.00 41.25           N  
ATOM   1430  CA  SER A 180     -21.857  55.442  -5.568  1.00 41.25           C  
ATOM   1431  C   SER A 180     -22.253  56.913  -5.284  1.00 41.25           C  
ATOM   1432  CB  SER A 180     -20.421  55.179  -5.098  1.00 41.25           C  
ATOM   1433  O   SER A 180     -21.436  57.821  -5.371  1.00 41.25           O  
ATOM   1434  OG  SER A 180     -20.206  53.781  -4.995  1.00 41.25           O  
ATOM   1435  N   ALA A 181     -23.410  57.034  -4.607  1.00 39.82           N  
ATOM   1436  CA  ALA A 181     -23.517  57.449  -3.186  1.00 39.82           C  
ATOM   1437  C   ALA A 181     -24.020  58.868  -2.797  1.00 39.82           C  
ATOM   1438  CB  ALA A 181     -22.242  57.051  -2.409  1.00 39.82           C  
ATOM   1439  O   ALA A 181     -24.045  59.805  -3.580  1.00 39.82           O  
ATOM   1440  N   VAL A 182     -24.364  58.957  -1.497  1.00 40.28           N  
ATOM   1441  CA  VAL A 182     -24.726  60.127  -0.657  1.00 40.28           C  
ATOM   1442  C   VAL A 182     -26.180  60.649  -0.729  1.00 40.28           C  
ATOM   1443  CB  VAL A 182     -23.657  61.245  -0.664  1.00 40.28           C  
ATOM   1444  O   VAL A 182     -26.503  61.612  -1.408  1.00 40.28           O  
ATOM   1445  CG1 VAL A 182     -23.854  62.174   0.544  1.00 40.28           C  
ATOM   1446  CG2 VAL A 182     -22.227  60.686  -0.543  1.00 40.28           C  
ATOM   1447  N   SER A 183     -27.035  59.984   0.059  1.00 40.51           N  
ATOM   1448  CA  SER A 183     -27.952  60.509   1.101  1.00 40.51           C  
ATOM   1449  C   SER A 183     -28.344  62.003   1.165  1.00 40.51           C  
ATOM   1450  CB  SER A 183     -27.268  60.225   2.451  1.00 40.51           C  
ATOM   1451  O   SER A 183     -27.461  62.852   1.140  1.00 40.51           O  
ATOM   1452  OG  SER A 183     -26.725  58.914   2.518  1.00 40.51           O  
ATOM   1453  N   VAL A 184     -29.611  62.301   1.536  1.00 43.76           N  
ATOM   1454  CA  VAL A 184     -30.031  62.845   2.871  1.00 43.76           C  
ATOM   1455  C   VAL A 184     -31.548  63.211   2.942  1.00 43.76           C  
ATOM   1456  CB  VAL A 184     -29.124  64.025   3.352  1.00 43.76           C  
ATOM   1457  O   VAL A 184     -32.131  63.637   1.955  1.00 43.76           O  
ATOM   1458  CG1 VAL A 184     -29.751  65.071   4.280  1.00 43.76           C  
ATOM   1459  CG2 VAL A 184     -27.939  63.482   4.179  1.00 43.76           C  
ATOM   1460  N   ASP A 185     -32.115  63.070   4.157  1.00 43.69           N  
ATOM   1461  CA  ASP A 185     -33.284  63.748   4.790  1.00 43.69           C  
ATOM   1462  C   ASP A 185     -34.748  63.211   4.838  1.00 43.69           C  
ATOM   1463  CB  ASP A 185     -33.248  65.290   4.646  1.00 43.69           C  
ATOM   1464  O   ASP A 185     -35.437  63.108   3.832  1.00 43.69           O  
ATOM   1465  CG  ASP A 185     -32.646  66.024   5.854  1.00 43.69           C  
ATOM   1466  OD1 ASP A 185     -32.174  65.362   6.810  1.00 43.69           O  
ATOM   1467  OD2 ASP A 185     -32.729  67.266   5.894  1.00 43.69           O  
ATOM   1468  N   GLN A 186     -35.189  62.990   6.102  1.00 45.82           N  
ATOM   1469  CA  GLN A 186     -36.408  63.447   6.835  1.00 45.82           C  
ATOM   1470  C   GLN A 186     -37.848  63.208   6.267  1.00 45.82           C  
ATOM   1471  CB  GLN A 186     -36.120  64.885   7.324  1.00 45.82           C  
ATOM   1472  O   GLN A 186     -38.043  63.048   5.074  1.00 45.82           O  
ATOM   1473  CG  GLN A 186     -35.066  64.887   8.453  1.00 45.82           C  
ATOM   1474  CD  GLN A 186     -34.756  66.277   9.004  1.00 45.82           C  
ATOM   1475  NE2 GLN A 186     -33.596  66.829   8.745  1.00 45.82           N  
ATOM   1476  OE1 GLN A 186     -35.551  66.863   9.722  1.00 45.82           O  
ATOM   1477  N   THR A 187     -38.933  63.093   7.070  1.00 43.80           N  
ATOM   1478  CA  THR A 187     -39.207  63.594   8.450  1.00 43.80           C  
ATOM   1479  C   THR A 187     -40.310  62.792   9.212  1.00 43.80           C  
ATOM   1480  CB  THR A 187     -39.770  65.046   8.384  1.00 43.80           C  
ATOM   1481  O   THR A 187     -41.280  62.383   8.587  1.00 43.80           O  
ATOM   1482  CG2 THR A 187     -39.232  65.934   9.506  1.00 43.80           C  
ATOM   1483  OG1 THR A 187     -39.465  65.718   7.186  1.00 43.80           O  
ATOM   1484  N   THR A 188     -40.262  62.737  10.568  1.00 43.79           N  
ATOM   1485  CA  THR A 188     -41.398  62.597  11.562  1.00 43.79           C  
ATOM   1486  C   THR A 188     -42.351  61.359  11.554  1.00 43.79           C  
ATOM   1487  CB  THR A 188     -42.267  63.875  11.528  1.00 43.79           C  
ATOM   1488  O   THR A 188     -42.626  60.825  10.494  1.00 43.79           O  
ATOM   1489  CG2 THR A 188     -41.541  65.127  12.043  1.00 43.79           C  
ATOM   1490  OG1 THR A 188     -42.727  64.167  10.233  1.00 43.79           O  
ATOM   1491  N   LEU A 189     -42.992  60.847  12.638  1.00 48.37           N  
ATOM   1492  CA  LEU A 189     -42.979  60.970  14.135  1.00 48.37           C  
ATOM   1493  C   LEU A 189     -43.666  59.679  14.770  1.00 48.37           C  
ATOM   1494  CB  LEU A 189     -43.663  62.300  14.564  1.00 48.37           C  
ATOM   1495  O   LEU A 189     -44.021  58.793  13.995  1.00 48.37           O  
ATOM   1496  CG  LEU A 189     -42.694  63.449  14.949  1.00 48.37           C  
ATOM   1497  CD1 LEU A 189     -43.487  64.731  15.196  1.00 48.37           C  
ATOM   1498  CD2 LEU A 189     -41.775  63.264  16.161  1.00 48.37           C  
ATOM   1499  N   PRO A 190     -43.809  59.464  16.116  1.00 51.36           N  
ATOM   1500  CA  PRO A 190     -43.704  58.121  16.745  1.00 51.36           C  
ATOM   1501  C   PRO A 190     -44.793  57.725  17.793  1.00 51.36           C  
ATOM   1502  CB  PRO A 190     -42.372  58.280  17.487  1.00 51.36           C  
ATOM   1503  O   PRO A 190     -45.705  58.501  18.052  1.00 51.36           O  
ATOM   1504  CG  PRO A 190     -42.543  59.653  18.145  1.00 51.36           C  
ATOM   1505  CD  PRO A 190     -43.460  60.398  17.176  1.00 51.36           C  
ATOM   1506  N   PHE A 191     -44.630  56.548  18.446  1.00 44.03           N  
ATOM   1507  CA  PHE A 191     -44.927  56.134  19.863  1.00 44.03           C  
ATOM   1508  C   PHE A 191     -44.879  54.571  19.948  1.00 44.03           C  
ATOM   1509  CB  PHE A 191     -46.316  56.623  20.359  1.00 44.03           C  
ATOM   1510  O   PHE A 191     -45.173  53.935  18.944  1.00 44.03           O  
ATOM   1511  CG  PHE A 191     -46.317  57.768  21.378  1.00 44.03           C  
ATOM   1512  CD1 PHE A 191     -47.032  57.628  22.587  1.00 44.03           C  
ATOM   1513  CD2 PHE A 191     -45.649  58.985  21.131  1.00 44.03           C  
ATOM   1514  CE1 PHE A 191     -47.066  58.675  23.528  1.00 44.03           C  
ATOM   1515  CE2 PHE A 191     -45.701  60.041  22.058  1.00 44.03           C  
ATOM   1516  CZ  PHE A 191     -46.405  59.885  23.262  1.00 44.03           C  
ATOM   1517  N   ARG A 192     -44.577  53.827  21.038  1.00 44.95           N  
ATOM   1518  CA  ARG A 192     -43.913  54.029  22.360  1.00 44.95           C  
ATOM   1519  C   ARG A 192     -43.460  52.622  22.909  1.00 44.95           C  
ATOM   1520  CB  ARG A 192     -44.907  54.716  23.320  1.00 44.95           C  
ATOM   1521  O   ARG A 192     -44.102  51.649  22.523  1.00 44.95           O  
ATOM   1522  CG  ARG A 192     -44.349  55.031  24.718  1.00 44.95           C  
ATOM   1523  CD  ARG A 192     -45.353  55.837  25.553  1.00 44.95           C  
ATOM   1524  NE  ARG A 192     -44.803  56.174  26.885  1.00 44.95           N  
ATOM   1525  NH1 ARG A 192     -46.488  55.331  28.217  1.00 44.95           N  
ATOM   1526  NH2 ARG A 192     -44.737  56.331  29.157  1.00 44.95           N  
ATOM   1527  CZ  ARG A 192     -45.345  55.942  28.071  1.00 44.95           C  
ATOM   1528  N   PRO A 193     -42.404  52.458  23.754  1.00 48.73           N  
ATOM   1529  CA  PRO A 193     -41.717  51.153  23.972  1.00 48.73           C  
ATOM   1530  C   PRO A 193     -41.738  50.589  25.432  1.00 48.73           C  
ATOM   1531  CB  PRO A 193     -40.291  51.509  23.530  1.00 48.73           C  
ATOM   1532  O   PRO A 193     -42.522  51.073  26.247  1.00 48.73           O  
ATOM   1533  CG  PRO A 193     -40.081  52.869  24.197  1.00 48.73           C  
ATOM   1534  CD  PRO A 193     -41.471  53.509  24.155  1.00 48.73           C  
ATOM   1535  N   SER A 194     -40.804  49.649  25.743  1.00 41.76           N  
ATOM   1536  CA  SER A 194     -40.292  49.172  27.075  1.00 41.76           C  
ATOM   1537  C   SER A 194     -40.871  47.844  27.650  1.00 41.76           C  
ATOM   1538  CB  SER A 194     -40.323  50.322  28.093  1.00 41.76           C  
ATOM   1539  O   SER A 194     -42.034  47.557  27.399  1.00 41.76           O  
ATOM   1540  OG  SER A 194     -39.460  51.364  27.670  1.00 41.76           O  
ATOM   1541  N   VAL A 195     -40.164  46.972  28.421  1.00 43.70           N  
ATOM   1542  CA  VAL A 195     -38.784  46.970  29.019  1.00 43.70           C  
ATOM   1543  C   VAL A 195     -38.193  45.549  29.322  1.00 43.70           C  
ATOM   1544  CB  VAL A 195     -38.718  47.735  30.376  1.00 43.70           C  
ATOM   1545  O   VAL A 195     -38.932  44.578  29.441  1.00 43.70           O  
ATOM   1546  CG1 VAL A 195     -37.807  48.966  30.261  1.00 43.70           C  
ATOM   1547  CG2 VAL A 195     -40.065  48.038  31.056  1.00 43.70           C  
ATOM   1548  N   THR A 196     -36.855  45.488  29.499  1.00 40.44           N  
ATOM   1549  CA  THR A 196     -35.946  44.543  30.248  1.00 40.44           C  
ATOM   1550  C   THR A 196     -36.563  43.579  31.300  1.00 40.44           C  
ATOM   1551  CB  THR A 196     -34.963  45.441  31.029  1.00 40.44           C  
ATOM   1552  O   THR A 196     -37.465  44.000  32.010  1.00 40.44           O  
ATOM   1553  CG2 THR A 196     -33.950  46.134  30.114  1.00 40.44           C  
ATOM   1554  OG1 THR A 196     -35.666  46.477  31.683  1.00 40.44           O  
ATOM   1555  N   SER A 197     -36.194  42.289  31.493  1.00 39.02           N  
ATOM   1556  CA  SER A 197     -34.899  41.605  31.846  1.00 39.02           C  
ATOM   1557  C   SER A 197     -34.451  41.763  33.340  1.00 39.02           C  
ATOM   1558  CB  SER A 197     -33.817  41.773  30.769  1.00 39.02           C  
ATOM   1559  O   SER A 197     -34.954  42.657  34.004  1.00 39.02           O  
ATOM   1560  OG  SER A 197     -33.117  42.988  30.866  1.00 39.02           O  
ATOM   1561  N   THR A 198     -33.592  40.947  34.007  1.00 38.42           N  
ATOM   1562  CA  THR A 198     -32.446  40.098  33.561  1.00 38.42           C  
ATOM   1563  C   THR A 198     -31.951  39.035  34.607  1.00 38.42           C  
ATOM   1564  CB  THR A 198     -31.202  41.006  33.336  1.00 38.42           C  
ATOM   1565  O   THR A 198     -31.777  39.371  35.771  1.00 38.42           O  
ATOM   1566  CG2 THR A 198     -30.282  40.478  32.238  1.00 38.42           C  
ATOM   1567  OG1 THR A 198     -31.529  42.322  32.947  1.00 38.42           O  
ATOM   1568  N   SER A 199     -31.523  37.829  34.165  1.00 39.22           N  
ATOM   1569  CA  SER A 199     -30.477  36.911  34.746  1.00 39.22           C  
ATOM   1570  C   SER A 199     -30.599  36.113  36.088  1.00 39.22           C  
ATOM   1571  CB  SER A 199     -29.115  37.624  34.744  1.00 39.22           C  
ATOM   1572  O   SER A 199     -31.037  36.616  37.114  1.00 39.22           O  
ATOM   1573  OG  SER A 199     -29.070  38.660  35.702  1.00 39.22           O  
ATOM   1574  N   THR A 200     -29.956  34.918  36.087  1.00 39.37           N  
ATOM   1575  CA  THR A 200     -29.314  34.131  37.195  1.00 39.37           C  
ATOM   1576  C   THR A 200     -29.915  32.791  37.702  1.00 39.37           C  
ATOM   1577  CB  THR A 200     -28.687  34.954  38.341  1.00 39.37           C  
ATOM   1578  O   THR A 200     -31.055  32.424  37.449  1.00 39.37           O  
ATOM   1579  CG2 THR A 200     -27.709  36.030  37.879  1.00 39.37           C  
ATOM   1580  OG1 THR A 200     -29.657  35.517  39.169  1.00 39.37           O  
ATOM   1581  N   LYS A 201     -29.019  31.986  38.307  1.00 38.43           N  
ATOM   1582  CA  LYS A 201     -29.033  30.525  38.559  1.00 38.43           C  
ATOM   1583  C   LYS A 201     -29.796  30.123  39.840  1.00 38.43           C  
ATOM   1584  CB  LYS A 201     -27.560  30.079  38.786  1.00 38.43           C  
ATOM   1585  O   LYS A 201     -29.645  30.825  40.832  1.00 38.43           O  
ATOM   1586  CG  LYS A 201     -26.505  30.463  37.724  1.00 38.43           C  
ATOM   1587  CD  LYS A 201     -25.080  30.471  38.321  1.00 38.43           C  
ATOM   1588  CE  LYS A 201     -24.042  30.879  37.261  1.00 38.43           C  
ATOM   1589  NZ  LYS A 201     -22.687  31.112  37.834  1.00 38.43           N  
ATOM   1590  N   LYS A 202     -30.377  28.905  39.894  1.00 35.70           N  
ATOM   1591  CA  LYS A 202     -29.970  27.701  40.703  1.00 35.70           C  
ATOM   1592  C   LYS A 202     -31.152  26.697  40.822  1.00 35.70           C  
ATOM   1593  CB  LYS A 202     -29.376  28.068  42.092  1.00 35.70           C  
ATOM   1594  O   LYS A 202     -32.242  26.986  40.349  1.00 35.70           O  
ATOM   1595  CG  LYS A 202     -28.320  27.074  42.620  1.00 35.70           C  
ATOM   1596  CD  LYS A 202     -27.537  27.696  43.793  1.00 35.70           C  
ATOM   1597  CE  LYS A 202     -26.414  26.777  44.296  1.00 35.70           C  
ATOM   1598  NZ  LYS A 202     -25.687  27.381  45.445  1.00 35.70           N  
ATOM   1599  N   ALA A 203     -30.947  25.502  41.392  1.00 37.51           N  
ATOM   1600  CA  ALA A 203     -31.923  24.390  41.415  1.00 37.51           C  
ATOM   1601  C   ALA A 203     -32.319  23.936  42.841  1.00 37.51           C  
ATOM   1602  CB  ALA A 203     -31.279  23.213  40.663  1.00 37.51           C  
ATOM   1603  O   ALA A 203     -31.494  24.115  43.737  1.00 37.51           O  
ATOM   1604  N   SER A 204     -33.490  23.274  43.028  1.00 40.27           N  
ATOM   1605  CA  SER A 204     -33.677  22.016  43.829  1.00 40.27           C  
ATOM   1606  C   SER A 204     -35.138  21.567  44.143  1.00 40.27           C  
ATOM   1607  CB  SER A 204     -32.965  22.049  45.192  1.00 40.27           C  
ATOM   1608  O   SER A 204     -35.772  22.076  45.056  1.00 40.27           O  
ATOM   1609  OG  SER A 204     -31.583  21.838  44.998  1.00 40.27           O  
ATOM   1610  N   LYS A 205     -35.604  20.497  43.475  1.00 36.97           N  
ATOM   1611  CA  LYS A 205     -36.164  19.225  44.026  1.00 36.97           C  
ATOM   1612  C   LYS A 205     -37.002  19.182  45.349  1.00 36.97           C  
ATOM   1613  CB  LYS A 205     -34.933  18.294  44.139  1.00 36.97           C  
ATOM   1614  O   LYS A 205     -36.419  19.042  46.421  1.00 36.97           O  
ATOM   1615  CG  LYS A 205     -35.215  16.804  44.400  1.00 36.97           C  
ATOM   1616  CD  LYS A 205     -33.878  16.044  44.472  1.00 36.97           C  
ATOM   1617  CE  LYS A 205     -34.083  14.529  44.598  1.00 36.97           C  
ATOM   1618  NZ  LYS A 205     -32.789  13.795  44.579  1.00 36.97           N  
ATOM   1619  N   LYS A 206     -38.342  19.044  45.240  1.00 41.54           N  
ATOM   1620  CA  LYS A 206     -39.332  18.258  46.068  1.00 41.54           C  
ATOM   1621  C   LYS A 206     -40.750  18.499  45.475  1.00 41.54           C  
ATOM   1622  CB  LYS A 206     -39.326  18.704  47.550  1.00 41.54           C  
ATOM   1623  O   LYS A 206     -40.934  19.580  44.938  1.00 41.54           O  
ATOM   1624  CG  LYS A 206     -38.553  17.742  48.477  1.00 41.54           C  
ATOM   1625  CD  LYS A 206     -38.510  18.291  49.912  1.00 41.54           C  
ATOM   1626  CE  LYS A 206     -37.794  17.328  50.869  1.00 41.54           C  
ATOM   1627  NZ  LYS A 206     -37.836  17.825  52.269  1.00 41.54           N  
ATOM   1628  N   LYS A 207     -41.776  17.625  45.409  1.00 37.96           N  
ATOM   1629  CA  LYS A 207     -42.181  16.279  45.920  1.00 37.96           C  
ATOM   1630  C   LYS A 207     -43.264  16.254  47.036  1.00 37.96           C  
ATOM   1631  CB  LYS A 207     -41.039  15.266  46.184  1.00 37.96           C  
ATOM   1632  O   LYS A 207     -42.908  16.140  48.205  1.00 37.96           O  
ATOM   1633  CG  LYS A 207     -41.622  13.828  46.200  1.00 37.96           C  
ATOM   1634  CD  LYS A 207     -40.804  12.754  46.937  1.00 37.96           C  
ATOM   1635  CE  LYS A 207     -41.636  11.455  46.909  1.00 37.96           C  
ATOM   1636  NZ  LYS A 207     -41.122  10.384  47.799  1.00 37.96           N  
ATOM   1637  N   SER A 208     -44.533  16.180  46.613  1.00 46.65           N  
ATOM   1638  CA  SER A 208     -45.740  15.579  47.251  1.00 46.65           C  
ATOM   1639  C   SER A 208     -46.786  15.351  46.123  1.00 46.65           C  
ATOM   1640  CB  SER A 208     -46.296  16.480  48.364  1.00 46.65           C  
ATOM   1641  O   SER A 208     -46.751  16.115  45.162  1.00 46.65           O  
ATOM   1642  OG  SER A 208     -46.409  17.823  47.937  1.00 46.65           O  
ATOM   1643  N   ASP A 209     -47.509  14.227  45.989  1.00 41.47           N  
ATOM   1644  CA  ASP A 209     -48.632  13.663  46.797  1.00 41.47           C  
ATOM   1645  C   ASP A 209     -49.914  14.535  46.797  1.00 41.47           C  
ATOM   1646  CB  ASP A 209     -48.225  13.232  48.224  1.00 41.47           C  
ATOM   1647  O   ASP A 209     -49.782  15.749  46.931  1.00 41.47           O  
ATOM   1648  CG  ASP A 209     -47.925  11.738  48.387  1.00 41.47           C  
ATOM   1649  OD1 ASP A 209     -48.369  10.936  47.534  1.00 41.47           O  
ATOM   1650  OD2 ASP A 209     -47.196  11.417  49.351  1.00 41.47           O  
ATOM   1651  N   SER A 210     -51.152  14.010  46.662  1.00 42.53           N  
ATOM   1652  CA  SER A 210     -51.642  12.605  46.544  1.00 42.53           C  
ATOM   1653  C   SER A 210     -53.055  12.498  45.895  1.00 42.53           C  
ATOM   1654  CB  SER A 210     -51.727  11.967  47.947  1.00 42.53           C  
ATOM   1655  O   SER A 210     -53.727  13.513  45.769  1.00 42.53           O  
ATOM   1656  OG  SER A 210     -52.650  12.629  48.795  1.00 42.53           O  
ATOM   1657  N   THR A 211     -53.517  11.261  45.590  1.00 44.04           N  
ATOM   1658  CA  THR A 211     -54.938  10.753  45.551  1.00 44.04           C  
ATOM   1659  C   THR A 211     -55.986  11.422  44.613  1.00 44.04           C  
ATOM   1660  CB  THR A 211     -55.501  10.646  46.987  1.00 44.04           C  
ATOM   1661  O   THR A 211     -56.201  12.619  44.720  1.00 44.04           O  
ATOM   1662  CG2 THR A 211     -54.910   9.453  47.744  1.00 44.04           C  
ATOM   1663  OG1 THR A 211     -55.185  11.787  47.755  1.00 44.04           O  
ATOM   1664  N   ILE A 212     -56.605  10.743  43.617  1.00 49.59           N  
ATOM   1665  CA  ILE A 212     -57.637   9.648  43.631  1.00 49.59           C  
ATOM   1666  C   ILE A 212     -59.086  10.183  43.834  1.00 49.59           C  
ATOM   1667  CB  ILE A 212     -57.253   8.451  44.549  1.00 49.59           C  
ATOM   1668  O   ILE A 212     -59.263  11.050  44.681  1.00 49.59           O  
ATOM   1669  CG1 ILE A 212     -56.190   7.589  43.828  1.00 49.59           C  
ATOM   1670  CG2 ILE A 212     -58.424   7.572  45.017  1.00 49.59           C  
ATOM   1671  CD1 ILE A 212     -55.623   6.432  44.662  1.00 49.59           C  
ATOM   1672  N   ASP A 213     -60.154   9.733  43.136  1.00 44.63           N  
ATOM   1673  CA  ASP A 213     -60.290   8.622  42.150  1.00 44.63           C  
ATOM   1674  C   ASP A 213     -60.528   9.078  40.670  1.00 44.63           C  
ATOM   1675  CB  ASP A 213     -61.192   7.502  42.702  1.00 44.63           C  
ATOM   1676  O   ASP A 213     -59.560   9.582  40.103  1.00 44.63           O  
ATOM   1677  CG  ASP A 213     -60.894   6.165  42.004  1.00 44.63           C  
ATOM   1678  OD1 ASP A 213     -61.715   5.723  41.171  1.00 44.63           O  
ATOM   1679  OD2 ASP A 213     -59.815   5.602  42.301  1.00 44.63           O  
ATOM   1680  N   GLU A 214     -61.659   8.989  39.931  1.00 44.85           N  
ATOM   1681  CA  GLU A 214     -63.050   8.501  40.145  1.00 44.85           C  
ATOM   1682  C   GLU A 214     -63.723   8.031  38.812  1.00 44.85           C  
ATOM   1683  CB  GLU A 214     -63.866   9.618  40.832  1.00 44.85           C  
ATOM   1684  O   GLU A 214     -63.277   8.391  37.719  1.00 44.85           O  
ATOM   1685  CG  GLU A 214     -65.177   9.132  41.468  1.00 44.85           C  
ATOM   1686  CD  GLU A 214     -65.860  10.265  42.246  1.00 44.85           C  
ATOM   1687  OE1 GLU A 214     -66.496  11.118  41.585  1.00 44.85           O  
ATOM   1688  OE2 GLU A 214     -65.730  10.276  43.491  1.00 44.85           O  
ATOM   1689  N   LEU A 215     -64.781   7.199  38.888  1.00 47.81           N  
ATOM   1690  CA  LEU A 215     -65.420   6.383  37.818  1.00 47.81           C  
ATOM   1691  C   LEU A 215     -66.906   6.066  38.183  1.00 47.81           C  
ATOM   1692  CB  LEU A 215     -64.608   5.060  37.763  1.00 47.81           C  
ATOM   1693  O   LEU A 215     -67.293   6.349  39.314  1.00 47.81           O  
ATOM   1694  CG  LEU A 215     -63.351   5.081  36.872  1.00 47.81           C  
ATOM   1695  CD1 LEU A 215     -62.451   3.891  37.210  1.00 47.81           C  
ATOM   1696  CD2 LEU A 215     -63.700   4.979  35.382  1.00 47.81           C  
ATOM   1697  N   PRO A 216     -67.722   5.316  37.392  1.00 50.22           N  
ATOM   1698  CA  PRO A 216     -67.912   5.212  35.928  1.00 50.22           C  
ATOM   1699  C   PRO A 216     -69.421   5.259  35.516  1.00 50.22           C  
ATOM   1700  CB  PRO A 216     -67.403   3.797  35.630  1.00 50.22           C  
ATOM   1701  O   PRO A 216     -70.298   5.355  36.371  1.00 50.22           O  
ATOM   1702  CG  PRO A 216     -67.923   2.992  36.831  1.00 50.22           C  
ATOM   1703  CD  PRO A 216     -68.120   4.026  37.948  1.00 50.22           C  
ATOM   1704  N   SER A 217     -69.760   5.040  34.229  1.00 42.42           N  
ATOM   1705  CA  SER A 217     -70.913   4.189  33.814  1.00 42.42           C  
ATOM   1706  C   SER A 217     -70.925   3.829  32.313  1.00 42.42           C  
ATOM   1707  CB  SER A 217     -72.278   4.785  34.194  1.00 42.42           C  
ATOM   1708  O   SER A 217     -70.390   4.554  31.479  1.00 42.42           O  
ATOM   1709  OG  SER A 217     -72.590   4.369  35.507  1.00 42.42           O  
ATOM   1710  N   THR A 218     -71.514   2.673  31.989  1.00 39.87           N  
ATOM   1711  CA  THR A 218     -71.616   1.999  30.663  1.00 39.87           C  
ATOM   1712  C   THR A 218     -73.133   1.737  30.364  1.00 39.87           C  
ATOM   1713  CB  THR A 218     -70.661   0.783  30.719  1.00 39.87           C  
ATOM   1714  O   THR A 218     -73.898   2.546  30.892  1.00 39.87           O  
ATOM   1715  CG2 THR A 218     -69.189   1.195  30.765  1.00 39.87           C  
ATOM   1716  OG1 THR A 218     -70.876   0.007  31.876  1.00 39.87           O  
ATOM   1717  N   PRO A 219     -73.682   0.731  29.609  1.00 46.54           N  
ATOM   1718  CA  PRO A 219     -73.112  -0.387  28.820  1.00 46.54           C  
ATOM   1719  C   PRO A 219     -73.872  -0.837  27.520  1.00 46.54           C  
ATOM   1720  CB  PRO A 219     -73.238  -1.514  29.858  1.00 46.54           C  
ATOM   1721  O   PRO A 219     -74.840  -0.230  27.085  1.00 46.54           O  
ATOM   1722  CG  PRO A 219     -74.645  -1.291  30.430  1.00 46.54           C  
ATOM   1723  CD  PRO A 219     -74.943   0.179  30.118  1.00 46.54           C  
ATOM   1724  N   GLN A 220     -73.433  -1.995  26.983  1.00 42.64           N  
ATOM   1725  CA  GLN A 220     -74.201  -3.080  26.311  1.00 42.64           C  
ATOM   1726  C   GLN A 220     -74.752  -2.963  24.867  1.00 42.64           C  
ATOM   1727  CB  GLN A 220     -75.301  -3.620  27.253  1.00 42.64           C  
ATOM   1728  O   GLN A 220     -75.723  -2.269  24.591  1.00 42.64           O  
ATOM   1729  CG  GLN A 220     -74.774  -4.690  28.226  1.00 42.64           C  
ATOM   1730  CD  GLN A 220     -75.694  -4.954  29.418  1.00 42.64           C  
ATOM   1731  NE2 GLN A 220     -75.410  -5.957  30.218  1.00 42.64           N  
ATOM   1732  OE1 GLN A 220     -76.659  -4.264  29.685  1.00 42.64           O  
ATOM   1733  N   SER A 221     -74.267  -3.876  24.007  1.00 48.91           N  
ATOM   1734  CA  SER A 221     -75.106  -4.871  23.303  1.00 48.91           C  
ATOM   1735  C   SER A 221     -74.292  -6.149  22.981  1.00 48.91           C  
ATOM   1736  CB  SER A 221     -75.750  -4.312  22.032  1.00 48.91           C  
ATOM   1737  O   SER A 221     -73.061  -6.109  22.978  1.00 48.91           O  
ATOM   1738  OG  SER A 221     -76.802  -5.182  21.655  1.00 48.91           O  
ATOM   1739  N   TYR A 222     -74.984  -7.271  22.780  1.00 44.23           N  
ATOM   1740  CA  TYR A 222     -74.523  -8.668  22.587  1.00 44.23           C  
ATOM   1741  C   TYR A 222     -74.303  -8.983  21.074  1.00 44.23           C  
ATOM   1742  CB  TYR A 222     -75.532  -9.562  23.354  1.00 44.23           C  
ATOM   1743  O   TYR A 222     -74.638  -8.149  20.236  1.00 44.23           O  
ATOM   1744  CG  TYR A 222     -76.964  -9.051  23.327  1.00 44.23           C  
ATOM   1745  CD1 TYR A 222     -77.419  -8.168  24.330  1.00 44.23           C  
ATOM   1746  CD2 TYR A 222     -77.786  -9.347  22.226  1.00 44.23           C  
ATOM   1747  CE1 TYR A 222     -78.672  -7.540  24.202  1.00 44.23           C  
ATOM   1748  CE2 TYR A 222     -79.046  -8.734  22.104  1.00 44.23           C  
ATOM   1749  OH  TYR A 222     -80.678  -7.187  22.930  1.00 44.23           O  
ATOM   1750  CZ  TYR A 222     -79.482  -7.815  23.078  1.00 44.23           C  
ATOM   1751  N   ASP A 223     -73.621 -10.053  20.623  1.00 51.62           N  
ATOM   1752  CA  ASP A 223     -73.934 -11.487  20.828  1.00 51.62           C  
ATOM   1753  C   ASP A 223     -72.734 -12.478  20.709  1.00 51.62           C  
ATOM   1754  CB  ASP A 223     -75.041 -11.867  19.812  1.00 51.62           C  
ATOM   1755  O   ASP A 223     -71.594 -12.072  20.474  1.00 51.62           O  
ATOM   1756  CG  ASP A 223     -76.290 -12.427  20.492  1.00 51.62           C  
ATOM   1757  OD1 ASP A 223     -76.112 -13.155  21.494  1.00 51.62           O  
ATOM   1758  OD2 ASP A 223     -77.399 -12.105  20.013  1.00 51.62           O  
ATOM   1759  N   ASP A 224     -73.001 -13.777  20.927  1.00 40.51           N  
ATOM   1760  CA  ASP A 224     -72.042 -14.852  21.292  1.00 40.51           C  
ATOM   1761  C   ASP A 224     -71.639 -15.855  20.154  1.00 40.51           C  
ATOM   1762  CB  ASP A 224     -72.679 -15.564  22.519  1.00 40.51           C  
ATOM   1763  O   ASP A 224     -72.094 -15.772  19.016  1.00 40.51           O  
ATOM   1764  CG  ASP A 224     -71.822 -16.627  23.233  1.00 40.51           C  
ATOM   1765  OD1 ASP A 224     -70.571 -16.508  23.215  1.00 40.51           O  
ATOM   1766  OD2 ASP A 224     -72.398 -17.611  23.742  1.00 40.51           O  
ATOM   1767  N   LEU A 225     -70.808 -16.852  20.522  1.00 51.64           N  
ATOM   1768  CA  LEU A 225     -70.578 -18.199  19.948  1.00 51.64           C  
ATOM   1769  C   LEU A 225     -69.246 -18.505  19.223  1.00 51.64           C  
ATOM   1770  CB  LEU A 225     -71.830 -18.828  19.302  1.00 51.64           C  
ATOM   1771  O   LEU A 225     -69.164 -18.737  18.022  1.00 51.64           O  
ATOM   1772  CG  LEU A 225     -73.025 -19.018  20.261  1.00 51.64           C  
ATOM   1773  CD1 LEU A 225     -74.212 -19.581  19.478  1.00 51.64           C  
ATOM   1774  CD2 LEU A 225     -72.728 -20.009  21.395  1.00 51.64           C  
ATOM   1775  N   SER A 226     -68.208 -18.667  20.051  1.00 42.08           N  
ATOM   1776  CA  SER A 226     -67.323 -19.854  20.137  1.00 42.08           C  
ATOM   1777  C   SER A 226     -66.844 -20.653  18.895  1.00 42.08           C  
ATOM   1778  CB  SER A 226     -67.944 -20.869  21.114  1.00 42.08           C  
ATOM   1779  O   SER A 226     -67.596 -21.378  18.252  1.00 42.08           O  
ATOM   1780  OG  SER A 226     -67.477 -20.631  22.429  1.00 42.08           O  
ATOM   1781  N   ARG A 227     -65.503 -20.805  18.872  1.00 44.36           N  
ATOM   1782  CA  ARG A 227     -64.684 -21.986  18.478  1.00 44.36           C  
ATOM   1783  C   ARG A 227     -64.292 -22.236  17.003  1.00 44.36           C  
ATOM   1784  CB  ARG A 227     -65.185 -23.282  19.167  1.00 44.36           C  
ATOM   1785  O   ARG A 227     -64.929 -21.850  16.040  1.00 44.36           O  
ATOM   1786  CG  ARG A 227     -64.886 -23.305  20.674  1.00 44.36           C  
ATOM   1787  CD  ARG A 227     -65.366 -24.611  21.319  1.00 44.36           C  
ATOM   1788  NE  ARG A 227     -64.980 -24.674  22.744  1.00 44.36           N  
ATOM   1789  NH1 ARG A 227     -66.260 -26.484  23.343  1.00 44.36           N  
ATOM   1790  NH2 ARG A 227     -64.991 -25.479  24.876  1.00 44.36           N  
ATOM   1791  CZ  ARG A 227     -65.409 -25.543  23.642  1.00 44.36           C  
ATOM   1792  N   ASP A 228     -63.152 -22.933  16.927  1.00 44.83           N  
ATOM   1793  CA  ASP A 228     -62.516 -23.651  15.813  1.00 44.83           C  
ATOM   1794  C   ASP A 228     -61.963 -22.922  14.553  1.00 44.83           C  
ATOM   1795  CB  ASP A 228     -63.249 -24.980  15.537  1.00 44.83           C  
ATOM   1796  O   ASP A 228     -62.570 -22.852  13.491  1.00 44.83           O  
ATOM   1797  CG  ASP A 228     -62.708 -26.067  16.477  1.00 44.83           C  
ATOM   1798  OD1 ASP A 228     -61.575 -26.542  16.209  1.00 44.83           O  
ATOM   1799  OD2 ASP A 228     -63.355 -26.343  17.506  1.00 44.83           O  
ATOM   1800  N   ARG A 229     -60.632 -22.705  14.617  1.00 43.31           N  
ATOM   1801  CA  ARG A 229     -59.623 -23.478  13.832  1.00 43.31           C  
ATOM   1802  C   ARG A 229     -58.975 -22.834  12.583  1.00 43.31           C  
ATOM   1803  CB  ARG A 229     -60.181 -24.894  13.542  1.00 43.31           C  
ATOM   1804  O   ARG A 229     -59.555 -22.751  11.512  1.00 43.31           O  
ATOM   1805  CG  ARG A 229     -59.159 -26.002  13.282  1.00 43.31           C  
ATOM   1806  CD  ARG A 229     -59.821 -27.380  13.434  1.00 43.31           C  
ATOM   1807  NE  ARG A 229     -58.828 -28.467  13.585  1.00 43.31           N  
ATOM   1808  NH1 ARG A 229     -60.133 -30.152  12.732  1.00 43.31           N  
ATOM   1809  NH2 ARG A 229     -58.151 -30.641  13.624  1.00 43.31           N  
ATOM   1810  CZ  ARG A 229     -59.048 -29.744  13.326  1.00 43.31           C  
ATOM   1811  N   ARG A 230     -57.643 -22.653  12.704  1.00 41.92           N  
ATOM   1812  CA  ARG A 230     -56.595 -22.364  11.679  1.00 41.92           C  
ATOM   1813  C   ARG A 230     -56.467 -20.911  11.191  1.00 41.92           C  
ATOM   1814  CB  ARG A 230     -56.668 -23.323  10.471  1.00 41.92           C  
ATOM   1815  O   ARG A 230     -57.176 -20.449  10.307  1.00 41.92           O  
ATOM   1816  CG  ARG A 230     -56.442 -24.799  10.830  1.00 41.92           C  
ATOM   1817  CD  ARG A 230     -56.967 -25.707   9.708  1.00 41.92           C  
ATOM   1818  NE  ARG A 230     -57.198 -27.094  10.165  1.00 41.92           N  
ATOM   1819  NH1 ARG A 230     -57.257 -28.093   8.093  1.00 41.92           N  
ATOM   1820  NH2 ARG A 230     -57.770 -29.288   9.896  1.00 41.92           N  
ATOM   1821  CZ  ARG A 230     -57.402 -28.146   9.387  1.00 41.92           C  
ATOM   1822  N   GLN A 231     -55.403 -20.251  11.656  1.00 44.82           N  
ATOM   1823  CA  GLN A 231     -54.868 -19.031  11.042  1.00 44.82           C  
ATOM   1824  C   GLN A 231     -54.265 -19.330   9.658  1.00 44.82           C  
ATOM   1825  CB  GLN A 231     -53.754 -18.445  11.927  1.00 44.82           C  
ATOM   1826  O   GLN A 231     -53.350 -20.148   9.546  1.00 44.82           O  
ATOM   1827  CG  GLN A 231     -54.199 -17.973  13.319  1.00 44.82           C  
ATOM   1828  CD  GLN A 231     -53.024 -17.465  14.158  1.00 44.82           C  
ATOM   1829  NE2 GLN A 231     -53.274 -16.996  15.360  1.00 44.82           N  
ATOM   1830  OE1 GLN A 231     -51.868 -17.489  13.758  1.00 44.82           O  
ATOM   1831  N   ILE A 232     -54.694 -18.610   8.617  1.00 51.45           N  
ATOM   1832  CA  ILE A 232     -54.055 -18.651   7.293  1.00 51.45           C  
ATOM   1833  C   ILE A 232     -52.995 -17.541   7.212  1.00 51.45           C  
ATOM   1834  CB  ILE A 232     -55.110 -18.601   6.160  1.00 51.45           C  
ATOM   1835  O   ILE A 232     -53.304 -16.367   6.999  1.00 51.45           O  
ATOM   1836  CG1 ILE A 232     -56.027 -19.848   6.230  1.00 51.45           C  
ATOM   1837  CG2 ILE A 232     -54.400 -18.529   4.791  1.00 51.45           C  
ATOM   1838  CD1 ILE A 232     -57.255 -19.783   5.311  1.00 51.45           C  
ATOM   1839  N   LYS A 233     -51.718 -17.906   7.387  1.00 48.59           N  
ATOM   1840  CA  LYS A 233     -50.583 -16.982   7.214  1.00 48.59           C  
ATOM   1841  C   LYS A 233     -50.412 -16.608   5.736  1.00 48.59           C  
ATOM   1842  CB  LYS A 233     -49.282 -17.596   7.770  1.00 48.59           C  
ATOM   1843  O   LYS A 233     -50.163 -17.474   4.901  1.00 48.59           O  
ATOM   1844  CG  LYS A 233     -49.179 -17.492   9.301  1.00 48.59           C  
ATOM   1845  CD  LYS A 233     -47.880 -18.131   9.821  1.00 48.59           C  
ATOM   1846  CE  LYS A 233     -47.725 -17.887  11.330  1.00 48.59           C  
ATOM   1847  NZ  LYS A 233     -46.532 -18.574  11.891  1.00 48.59           N  
ATOM   1848  N   LYS A 234     -50.477 -15.310   5.417  1.00 50.32           N  
ATOM   1849  CA  LYS A 234     -50.125 -14.789   4.082  1.00 50.32           C  
ATOM   1850  C   LYS A 234     -48.595 -14.870   3.874  1.00 50.32           C  
ATOM   1851  CB  LYS A 234     -50.668 -13.359   3.886  1.00 50.32           C  
ATOM   1852  O   LYS A 234     -47.868 -14.527   4.810  1.00 50.32           O  
ATOM   1853  CG  LYS A 234     -52.209 -13.321   3.893  1.00 50.32           C  
ATOM   1854  CD  LYS A 234     -52.779 -11.914   3.642  1.00 50.32           C  
ATOM   1855  CE  LYS A 234     -54.317 -11.969   3.683  1.00 50.32           C  
ATOM   1856  NZ  LYS A 234     -54.952 -10.638   3.483  1.00 50.32           N  
ATOM   1857  N   PRO A 235     -48.072 -15.291   2.702  1.00 39.35           N  
ATOM   1858  CA  PRO A 235     -46.635 -15.528   2.537  1.00 39.35           C  
ATOM   1859  C   PRO A 235     -45.826 -14.225   2.520  1.00 39.35           C  
ATOM   1860  CB  PRO A 235     -46.469 -16.322   1.232  1.00 39.35           C  
ATOM   1861  O   PRO A 235     -45.972 -13.399   1.618  1.00 39.35           O  
ATOM   1862  CG  PRO A 235     -47.863 -16.880   0.958  1.00 39.35           C  
ATOM   1863  CD  PRO A 235     -48.778 -15.805   1.534  1.00 39.35           C  
ATOM   1864  N   LYS A 236     -44.929 -14.051   3.494  1.00 41.95           N  
ATOM   1865  CA  LYS A 236     -43.949 -12.957   3.518  1.00 41.95           C  
ATOM   1866  C   LYS A 236     -42.652 -13.469   2.891  1.00 41.95           C  
ATOM   1867  CB  LYS A 236     -43.792 -12.460   4.967  1.00 41.95           C  
ATOM   1868  O   LYS A 236     -42.082 -14.428   3.398  1.00 41.95           O  
ATOM   1869  CG  LYS A 236     -43.111 -11.085   5.062  1.00 41.95           C  
ATOM   1870  CD  LYS A 236     -43.116 -10.586   6.516  1.00 41.95           C  
ATOM   1871  CE  LYS A 236     -42.547  -9.165   6.617  1.00 41.95           C  
ATOM   1872  NZ  LYS A 236     -42.542  -8.674   8.020  1.00 41.95           N  
ATOM   1873  N   ARG A 237     -42.216 -12.877   1.771  1.00 42.19           N  
ATOM   1874  CA  ARG A 237     -40.987 -13.301   1.073  1.00 42.19           C  
ATOM   1875  C   ARG A 237     -39.774 -13.147   1.989  1.00 42.19           C  
ATOM   1876  CB  ARG A 237     -40.766 -12.517  -0.231  1.00 42.19           C  
ATOM   1877  O   ARG A 237     -39.521 -12.059   2.499  1.00 42.19           O  
ATOM   1878  CG  ARG A 237     -41.642 -13.024  -1.384  1.00 42.19           C  
ATOM   1879  CD  ARG A 237     -41.356 -12.215  -2.656  1.00 42.19           C  
ATOM   1880  NE  ARG A 237     -42.063 -12.772  -3.826  1.00 42.19           N  
ATOM   1881  NH1 ARG A 237     -42.432 -10.815  -4.982  1.00 42.19           N  
ATOM   1882  NH2 ARG A 237     -43.086 -12.755  -5.861  1.00 42.19           N  
ATOM   1883  CZ  ARG A 237     -42.522 -12.112  -4.877  1.00 42.19           C  
ATOM   1884  N   GLU A 238     -39.041 -14.237   2.141  1.00 33.55           N  
ATOM   1885  CA  GLU A 238     -37.818 -14.337   2.926  1.00 33.55           C  
ATOM   1886  C   GLU A 238     -36.607 -14.238   1.991  1.00 33.55           C  
ATOM   1887  CB  GLU A 238     -37.897 -15.657   3.704  1.00 33.55           C  
ATOM   1888  O   GLU A 238     -36.556 -14.902   0.955  1.00 33.55           O  
ATOM   1889  CG  GLU A 238     -36.772 -15.880   4.718  1.00 33.55           C  
ATOM   1890  CD  GLU A 238     -37.224 -16.927   5.748  1.00 33.55           C  
ATOM   1891  OE1 GLU A 238     -37.179 -16.598   6.954  1.00 33.55           O  
ATOM   1892  OE2 GLU A 238     -37.708 -17.996   5.311  1.00 33.55           O  
ATOM   1893  N   TYR A 239     -35.653 -13.372   2.330  1.00 38.48           N  
ATOM   1894  CA  TYR A 239     -34.370 -13.257   1.642  1.00 38.48           C  
ATOM   1895  C   TYR A 239     -33.280 -13.142   2.708  1.00 38.48           C  
ATOM   1896  CB  TYR A 239     -34.380 -12.071   0.663  1.00 38.48           C  
ATOM   1897  O   TYR A 239     -33.093 -12.085   3.309  1.00 38.48           O  
ATOM   1898  CG  TYR A 239     -33.131 -11.987  -0.201  1.00 38.48           C  
ATOM   1899  CD1 TYR A 239     -32.018 -11.238   0.230  1.00 38.48           C  
ATOM   1900  CD2 TYR A 239     -33.073 -12.688  -1.422  1.00 38.48           C  
ATOM   1901  CE1 TYR A 239     -30.849 -11.187  -0.555  1.00 38.48           C  
ATOM   1902  CE2 TYR A 239     -31.906 -12.639  -2.211  1.00 38.48           C  
ATOM   1903  OH  TYR A 239     -29.663 -11.855  -2.535  1.00 38.48           O  
ATOM   1904  CZ  TYR A 239     -30.791 -11.891  -1.777  1.00 38.48           C  
ATOM   1905  N   GLU A 240     -32.608 -14.258   2.990  1.00 38.92           N  
ATOM   1906  CA  GLU A 240     -31.530 -14.321   3.977  1.00 38.92           C  
ATOM   1907  C   GLU A 240     -30.268 -13.594   3.483  1.00 38.92           C  
ATOM   1908  CB  GLU A 240     -31.133 -15.774   4.265  1.00 38.92           C  
ATOM   1909  O   GLU A 240     -29.425 -14.173   2.790  1.00 38.92           O  
ATOM   1910  CG  GLU A 240     -32.135 -16.678   4.982  1.00 38.92           C  
ATOM   1911  CD  GLU A 240     -31.393 -17.959   5.415  1.00 38.92           C  
ATOM   1912  OE1 GLU A 240     -31.625 -18.410   6.553  1.00 38.92           O  
ATOM   1913  OE2 GLU A 240     -30.500 -18.427   4.648  1.00 38.92           O  
ATOM   1914  N   GLU A 241     -30.070 -12.344   3.897  1.00 38.10           N  
ATOM   1915  CA  GLU A 241     -28.765 -11.689   3.771  1.00 38.10           C  
ATOM   1916  C   GLU A 241     -27.836 -12.197   4.893  1.00 38.10           C  
ATOM   1917  CB  GLU A 241     -28.937 -10.164   3.683  1.00 38.10           C  
ATOM   1918  O   GLU A 241     -27.791 -11.668   6.004  1.00 38.10           O  
ATOM   1919  CG  GLU A 241     -27.665  -9.506   3.119  1.00 38.10           C  
ATOM   1920  CD  GLU A 241     -27.852  -8.031   2.719  1.00 38.10           C  
ATOM   1921  OE1 GLU A 241     -27.038  -7.557   1.891  1.00 38.10           O  
ATOM   1922  OE2 GLU A 241     -28.780  -7.372   3.238  1.00 38.10           O  
ATOM   1923  N   ARG A 242     -27.167 -13.331   4.637  1.00 43.79           N  
ATOM   1924  CA  ARG A 242     -26.486 -14.119   5.677  1.00 43.79           C  
ATOM   1925  C   ARG A 242     -25.221 -13.445   6.236  1.00 43.79           C  
ATOM   1926  CB  ARG A 242     -26.233 -15.563   5.187  1.00 43.79           C  
ATOM   1927  O   ARG A 242     -24.270 -13.169   5.512  1.00 43.79           O  
ATOM   1928  CG  ARG A 242     -27.053 -16.566   6.016  1.00 43.79           C  
ATOM   1929  CD  ARG A 242     -26.860 -18.028   5.590  1.00 43.79           C  
ATOM   1930  NE  ARG A 242     -27.656 -18.364   4.400  1.00 43.79           N  
ATOM   1931  NH1 ARG A 242     -26.024 -18.290   2.769  1.00 43.79           N  
ATOM   1932  NH2 ARG A 242     -28.150 -18.802   2.259  1.00 43.79           N  
ATOM   1933  CZ  ARG A 242     -27.261 -18.489   3.151  1.00 43.79           C  
ATOM   1934  N   ASN A 243     -25.213 -13.278   7.561  1.00 36.22           N  
ATOM   1935  CA  ASN A 243     -24.129 -12.744   8.396  1.00 36.22           C  
ATOM   1936  C   ASN A 243     -22.703 -13.203   8.024  1.00 36.22           C  
ATOM   1937  CB  ASN A 243     -24.394 -13.195   9.853  1.00 36.22           C  
ATOM   1938  O   ASN A 243     -22.420 -14.401   7.991  1.00 36.22           O  
ATOM   1939  CG  ASN A 243     -25.199 -12.202  10.661  1.00 36.22           C  
ATOM   1940  ND2 ASN A 243     -26.261 -12.621  11.306  1.00 36.22           N  
ATOM   1941  OD1 ASN A 243     -24.848 -11.042  10.751  1.00 36.22           O  
ATOM   1942  N   VAL A 244     -21.765 -12.248   7.982  1.00 42.13           N  
ATOM   1943  CA  VAL A 244     -20.314 -12.486   8.134  1.00 42.13           C  
ATOM   1944  C   VAL A 244     -19.837 -11.804   9.425  1.00 42.13           C  
ATOM   1945  CB  VAL A 244     -19.507 -12.089   6.877  1.00 42.13           C  
ATOM   1946  O   VAL A 244     -19.102 -10.826   9.417  1.00 42.13           O  
ATOM   1947  CG1 VAL A 244     -18.041 -12.541   6.992  1.00 42.13           C  
ATOM   1948  CG2 VAL A 244     -20.073 -12.763   5.618  1.00 42.13           C  
ATOM   1949  N   GLY A 245     -20.326 -12.303  10.564  1.00 39.95           N  
ATOM   1950  CA  GLY A 245     -20.083 -11.742  11.904  1.00 39.95           C  
ATOM   1951  C   GLY A 245     -18.931 -12.389  12.685  1.00 39.95           C  
ATOM   1952  O   GLY A 245     -18.933 -12.356  13.915  1.00 39.95           O  
ATOM   1953  N   LYS A 246     -17.976 -13.044  12.011  1.00 54.26           N  
ATOM   1954  CA  LYS A 246     -16.845 -13.707  12.679  1.00 54.26           C  
ATOM   1955  C   LYS A 246     -15.770 -12.673  13.025  1.00 54.26           C  
ATOM   1956  CB  LYS A 246     -16.285 -14.854  11.817  1.00 54.26           C  
ATOM   1957  O   LYS A 246     -15.032 -12.246  12.145  1.00 54.26           O  
ATOM   1958  CG  LYS A 246     -17.268 -16.033  11.703  1.00 54.26           C  
ATOM   1959  CD  LYS A 246     -16.634 -17.215  10.956  1.00 54.26           C  
ATOM   1960  CE  LYS A 246     -17.621 -18.387  10.858  1.00 54.26           C  
ATOM   1961  NZ  LYS A 246     -17.017 -19.555  10.166  1.00 54.26           N  
ATOM   1962  N   ARG A 247     -15.692 -12.286  14.306  1.00 57.10           N  
ATOM   1963  CA  ARG A 247     -14.602 -11.458  14.859  1.00 57.10           C  
ATOM   1964  C   ARG A 247     -13.234 -12.000  14.428  1.00 57.10           C  
ATOM   1965  CB  ARG A 247     -14.655 -11.449  16.401  1.00 57.10           C  
ATOM   1966  O   ARG A 247     -12.996 -13.203  14.542  1.00 57.10           O  
ATOM   1967  CG  ARG A 247     -15.458 -10.283  16.992  1.00 57.10           C  
ATOM   1968  CD  ARG A 247     -15.464 -10.390  18.527  1.00 57.10           C  
ATOM   1969  NE  ARG A 247     -15.731  -9.092  19.177  1.00 57.10           N  
ATOM   1970  NH1 ARG A 247     -15.969  -9.863  21.333  1.00 57.10           N  
ATOM   1971  NH2 ARG A 247     -15.921  -7.668  20.944  1.00 57.10           N  
ATOM   1972  CZ  ARG A 247     -15.877  -8.883  20.475  1.00 57.10           C  
ATOM   1973  N   LEU A 248     -12.341 -11.097  14.024  1.00 68.42           N  
ATOM   1974  CA  LEU A 248     -10.921 -11.388  13.848  1.00 68.42           C  
ATOM   1975  C   LEU A 248     -10.346 -11.983  15.148  1.00 68.42           C  
ATOM   1976  CB  LEU A 248     -10.210 -10.080  13.450  1.00 68.42           C  
ATOM   1977  O   LEU A 248     -10.625 -11.483  16.241  1.00 68.42           O  
ATOM   1978  CG  LEU A 248      -8.703 -10.229  13.175  1.00 68.42           C  
ATOM   1979  CD1 LEU A 248      -8.430 -11.049  11.912  1.00 68.42           C  
ATOM   1980  CD2 LEU A 248      -8.077  -8.852  13.006  1.00 68.42           C  
ATOM   1981  N   ARG A 249      -9.556 -13.055  15.031  1.00 77.94           N  
ATOM   1982  CA  ARG A 249      -8.804 -13.635  16.150  1.00 77.94           C  
ATOM   1983  C   ARG A 249      -7.390 -13.057  16.153  1.00 77.94           C  
ATOM   1984  CB  ARG A 249      -8.794 -15.173  16.069  1.00 77.94           C  
ATOM   1985  O   ARG A 249      -6.576 -13.445  15.327  1.00 77.94           O  
ATOM   1986  CG  ARG A 249     -10.064 -15.794  16.671  1.00 77.94           C  
ATOM   1987  CD  ARG A 249      -9.973 -17.328  16.671  1.00 77.94           C  
ATOM   1988  NE  ARG A 249     -10.909 -17.938  17.640  1.00 77.94           N  
ATOM   1989  NH1 ARG A 249     -10.464 -20.142  17.154  1.00 77.94           N  
ATOM   1990  NH2 ARG A 249     -11.790 -19.646  18.872  1.00 77.94           N  
ATOM   1991  CZ  ARG A 249     -11.053 -19.233  17.879  1.00 77.94           C  
ATOM   1992  N   LEU A 250      -7.139 -12.136  17.079  1.00 85.68           N  
ATOM   1993  CA  LEU A 250      -5.801 -11.632  17.406  1.00 85.68           C  
ATOM   1994  C   LEU A 250      -4.994 -12.695  18.182  1.00 85.68           C  
ATOM   1995  CB  LEU A 250      -5.949 -10.336  18.231  1.00 85.68           C  
ATOM   1996  O   LEU A 250      -5.595 -13.526  18.877  1.00 85.68           O  
ATOM   1997  CG  LEU A 250      -6.689  -9.173  17.536  1.00 85.68           C  
ATOM   1998  CD1 LEU A 250      -6.793  -7.985  18.495  1.00 85.68           C  
ATOM   1999  CD2 LEU A 250      -5.990  -8.705  16.261  1.00 85.68           C  
ATOM   2000  N   SER A 251      -3.659 -12.636  18.099  1.00 89.95           N  
ATOM   2001  CA  SER A 251      -2.731 -13.457  18.901  1.00 89.95           C  
ATOM   2002  C   SER A 251      -2.815 -13.138  20.404  1.00 89.95           C  
ATOM   2003  CB  SER A 251      -1.292 -13.304  18.384  1.00 89.95           C  
ATOM   2004  O   SER A 251      -3.628 -12.317  20.829  1.00 89.95           O  
ATOM   2005  OG  SER A 251      -0.735 -12.057  18.743  1.00 89.95           O  
ATOM   2006  N   GLU A 252      -2.057 -13.825  21.261  1.00 91.70           N  
ATOM   2007  CA  GLU A 252      -1.988 -13.489  22.695  1.00 91.70           C  
ATOM   2008  C   GLU A 252      -1.374 -12.100  22.880  1.00 91.70           C  
ATOM   2009  CB  GLU A 252      -1.200 -14.573  23.448  1.00 91.70           C  
ATOM   2010  O   GLU A 252      -2.006 -11.216  23.470  1.00 91.70           O  
ATOM   2011  CG  GLU A 252      -1.387 -14.517  24.975  1.00 91.70           C  
ATOM   2012  CD  GLU A 252      -2.707 -15.131  25.458  1.00 91.70           C  
ATOM   2013  OE1 GLU A 252      -2.940 -15.122  26.684  1.00 91.70           O  
ATOM   2014  OE2 GLU A 252      -3.553 -15.489  24.590  1.00 91.70           O  
ATOM   2015  N   ALA A 253      -0.220 -11.865  22.254  1.00 94.80           N  
ATOM   2016  CA  ALA A 253       0.459 -10.585  22.330  1.00 94.80           C  
ATOM   2017  C   ALA A 253      -0.402  -9.443  21.756  1.00 94.80           C  
ATOM   2018  CB  ALA A 253       1.811 -10.730  21.636  1.00 94.80           C  
ATOM   2019  O   ALA A 253      -0.575  -8.412  22.406  1.00 94.80           O  
ATOM   2020  N   LEU A 254      -1.068  -9.639  20.609  1.00 95.80           N  
ATOM   2021  CA  LEU A 254      -1.950  -8.620  20.018  1.00 95.80           C  
ATOM   2022  C   LEU A 254      -3.213  -8.323  20.859  1.00 95.80           C  
ATOM   2023  CB  LEU A 254      -2.309  -9.017  18.576  1.00 95.80           C  
ATOM   2024  O   LEU A 254      -3.735  -7.203  20.805  1.00 95.80           O  
ATOM   2025  CG  LEU A 254      -1.162  -8.865  17.556  1.00 95.80           C  
ATOM   2026  CD1 LEU A 254      -1.602  -9.469  16.222  1.00 95.80           C  
ATOM   2027  CD2 LEU A 254      -0.810  -7.396  17.310  1.00 95.80           C  
ATOM   2028  N   LYS A 255      -3.704  -9.266  21.683  1.00 95.14           N  
ATOM   2029  CA  LYS A 255      -4.750  -8.976  22.691  1.00 95.14           C  
ATOM   2030  C   LYS A 255      -4.208  -8.077  23.807  1.00 95.14           C  
ATOM   2031  CB  LYS A 255      -5.300 -10.263  23.326  1.00 95.14           C  
ATOM   2032  O   LYS A 255      -4.908  -7.151  24.219  1.00 95.14           O  
ATOM   2033  CG  LYS A 255      -6.157 -11.155  22.414  1.00 95.14           C  
ATOM   2034  CD  LYS A 255      -6.409 -12.515  23.105  1.00 95.14           C  
ATOM   2035  CE  LYS A 255      -6.361 -13.735  22.169  1.00 95.14           C  
ATOM   2036  NZ  LYS A 255      -5.140 -14.561  22.396  1.00 95.14           N  
ATOM   2037  N   ALA A 256      -2.981  -8.313  24.271  1.00 96.30           N  
ATOM   2038  CA  ALA A 256      -2.332  -7.465  25.270  1.00 96.30           C  
ATOM   2039  C   ALA A 256      -2.059  -6.054  24.712  1.00 96.30           C  
ATOM   2040  CB  ALA A 256      -1.073  -8.173  25.772  1.00 96.30           C  
ATOM   2041  O   ALA A 256      -2.459  -5.070  25.335  1.00 96.30           O  
ATOM   2042  N   CYS A 257      -1.544  -5.940  23.482  1.00 97.52           N  
ATOM   2043  CA  CYS A 257      -1.438  -4.679  22.735  1.00 97.52           C  
ATOM   2044  C   CYS A 257      -2.784  -3.938  22.646  1.00 97.52           C  
ATOM   2045  CB  CYS A 257      -0.920  -4.986  21.324  1.00 97.52           C  
ATOM   2046  O   CYS A 257      -2.855  -2.737  22.902  1.00 97.52           O  
ATOM   2047  SG  CYS A 257       0.762  -5.662  21.395  1.00 97.52           S  
ATOM   2048  N   SER A 258      -3.883  -4.656  22.372  1.00 96.69           N  
ATOM   2049  CA  SER A 258      -5.240  -4.088  22.376  1.00 96.69           C  
ATOM   2050  C   SER A 258      -5.646  -3.513  23.737  1.00 96.69           C  
ATOM   2051  CB  SER A 258      -6.254  -5.158  21.943  1.00 96.69           C  
ATOM   2052  O   SER A 258      -6.439  -2.575  23.788  1.00 96.69           O  
ATOM   2053  OG  SER A 258      -7.550  -4.609  21.751  1.00 96.69           O  
ATOM   2054  N   ASN A 259      -5.143  -4.053  24.848  1.00 96.98           N  
ATOM   2055  CA  ASN A 259      -5.427  -3.538  26.187  1.00 96.98           C  
ATOM   2056  C   ASN A 259      -4.555  -2.323  26.528  1.00 96.98           C  
ATOM   2057  CB  ASN A 259      -5.325  -4.684  27.202  1.00 96.98           C  
ATOM   2058  O   ASN A 259      -5.105  -1.324  26.982  1.00 96.98           O  
ATOM   2059  CG  ASN A 259      -6.399  -5.743  27.002  1.00 96.98           C  
ATOM   2060  ND2 ASN A 259      -6.205  -6.913  27.561  1.00 96.98           N  
ATOM   2061  OD1 ASN A 259      -7.430  -5.526  26.365  1.00 96.98           O  
ATOM   2062  N   ILE A 260      -3.257  -2.353  26.202  1.00 97.93           N  
ATOM   2063  CA  ILE A 260      -2.359  -1.190  26.324  1.00 97.93           C  
ATOM   2064  C   ILE A 260      -2.924  -0.003  25.539  1.00 97.93           C  
ATOM   2065  CB  ILE A 260      -0.931  -1.546  25.847  1.00 97.93           C  
ATOM   2066  O   ILE A 260      -3.058   1.089  26.083  1.00 97.93           O  
ATOM   2067  CG1 ILE A 260      -0.328  -2.631  26.764  1.00 97.93           C  
ATOM   2068  CG2 ILE A 260      -0.022  -0.300  25.829  1.00 97.93           C  
ATOM   2069  CD1 ILE A 260       0.979  -3.224  26.238  1.00 97.93           C  
ATOM   2070  N   LEU A 261      -3.349  -0.231  24.290  1.00 98.25           N  
ATOM   2071  CA  LEU A 261      -3.922   0.806  23.435  1.00 98.25           C  
ATOM   2072  C   LEU A 261      -5.181   1.446  24.041  1.00 98.25           C  
ATOM   2073  CB  LEU A 261      -4.211   0.198  22.055  1.00 98.25           C  
ATOM   2074  O   LEU A 261      -5.333   2.665  23.981  1.00 98.25           O  
ATOM   2075  CG  LEU A 261      -4.716   1.223  21.025  1.00 98.25           C  
ATOM   2076  CD1 LEU A 261      -3.682   2.302  20.704  1.00 98.25           C  
ATOM   2077  CD2 LEU A 261      -5.072   0.492  19.737  1.00 98.25           C  
ATOM   2078  N   LYS A 262      -6.078   0.650  24.644  1.00 97.56           N  
ATOM   2079  CA  LYS A 262      -7.266   1.170  25.352  1.00 97.56           C  
ATOM   2080  C   LYS A 262      -6.873   2.008  26.562  1.00 97.56           C  
ATOM   2081  CB  LYS A 262      -8.168   0.028  25.843  1.00 97.56           C  
ATOM   2082  O   LYS A 262      -7.530   3.010  26.823  1.00 97.56           O  
ATOM   2083  CG  LYS A 262      -8.882  -0.717  24.710  1.00 97.56           C  
ATOM   2084  CD  LYS A 262      -9.329  -2.113  25.181  1.00 97.56           C  
ATOM   2085  CE  LYS A 262      -9.411  -3.059  23.979  1.00 97.56           C  
ATOM   2086  NZ  LYS A 262      -8.947  -4.426  24.319  1.00 97.56           N  
ATOM   2087  N   ASP A 263      -5.838   1.592  27.286  1.00 97.32           N  
ATOM   2088  CA  ASP A 263      -5.410   2.242  28.518  1.00 97.32           C  
ATOM   2089  C   ASP A 263      -4.749   3.597  28.231  1.00 97.32           C  
ATOM   2090  CB  ASP A 263      -4.521   1.281  29.319  1.00 97.32           C  
ATOM   2091  O   ASP A 263      -5.227   4.610  28.741  1.00 97.32           O  
ATOM   2092  CG  ASP A 263      -4.536   1.630  30.804  1.00 97.32           C  
ATOM   2093  OD1 ASP A 263      -5.637   1.678  31.399  1.00 97.32           O  
ATOM   2094  OD2 ASP A 263      -3.462   1.858  31.389  1.00 97.32           O  
ATOM   2095  N   ILE A 264      -3.769   3.659  27.317  1.00 97.69           N  
ATOM   2096  CA  ILE A 264      -3.123   4.924  26.907  1.00 97.69           C  
ATOM   2097  C   ILE A 264      -4.086   5.875  26.178  1.00 97.69           C  
ATOM   2098  CB  ILE A 264      -1.826   4.698  26.091  1.00 97.69           C  
ATOM   2099  O   ILE A 264      -3.930   7.087  26.283  1.00 97.69           O  
ATOM   2100  CG1 ILE A 264      -2.101   4.126  24.681  1.00 97.69           C  
ATOM   2101  CG2 ILE A 264      -0.833   3.850  26.907  1.00 97.69           C  
ATOM   2102  CD1 ILE A 264      -0.844   3.825  23.854  1.00 97.69           C  
ATOM   2103  N   SER A 265      -5.124   5.353  25.509  1.00 97.74           N  
ATOM   2104  CA  SER A 265      -6.206   6.158  24.904  1.00 97.74           C  
ATOM   2105  C   SER A 265      -7.327   6.526  25.889  1.00 97.74           C  
ATOM   2106  CB  SER A 265      -6.844   5.443  23.706  1.00 97.74           C  
ATOM   2107  O   SER A 265      -8.326   7.125  25.488  1.00 97.74           O  
ATOM   2108  OG  SER A 265      -5.887   4.974  22.782  1.00 97.74           O  
ATOM   2109  N   SER A 266      -7.232   6.124  27.161  1.00 96.91           N  
ATOM   2110  CA  SER A 266      -8.305   6.324  28.140  1.00 96.91           C  
ATOM   2111  C   SER A 266      -8.326   7.739  28.720  1.00 96.91           C  
ATOM   2112  CB  SER A 266      -8.240   5.287  29.269  1.00 96.91           C  
ATOM   2113  O   SER A 266      -7.351   8.490  28.674  1.00 96.91           O  
ATOM   2114  OG  SER A 266      -7.238   5.615  30.207  1.00 96.91           O  
ATOM   2115  N   GLN A 267      -9.436   8.074  29.380  1.00 95.14           N  
ATOM   2116  CA  GLN A 267      -9.582   9.318  30.135  1.00 95.14           C  
ATOM   2117  C   GLN A 267      -8.571   9.449  31.299  1.00 95.14           C  
ATOM   2118  CB  GLN A 267     -11.044   9.400  30.618  1.00 95.14           C  
ATOM   2119  O   GLN A 267      -8.371  10.563  31.777  1.00 95.14           O  
ATOM   2120  CG  GLN A 267     -11.452  10.754  31.222  1.00 95.14           C  
ATOM   2121  CD  GLN A 267     -11.321  11.924  30.250  1.00 95.14           C  
ATOM   2122  NE2 GLN A 267     -10.933  13.087  30.718  1.00 95.14           N  
ATOM   2123  OE1 GLN A 267     -11.582  11.831  29.064  1.00 95.14           O  
ATOM   2124  N   ARG A 268      -7.910   8.360  31.744  1.00 96.40           N  
ATOM   2125  CA  ARG A 268      -6.890   8.414  32.814  1.00 96.40           C  
ATOM   2126  C   ARG A 268      -5.683   9.259  32.405  1.00 96.40           C  
ATOM   2127  CB  ARG A 268      -6.423   6.996  33.207  1.00 96.40           C  
ATOM   2128  O   ARG A 268      -5.159   9.998  33.226  1.00 96.40           O  
ATOM   2129  CG  ARG A 268      -5.661   7.000  34.551  1.00 96.40           C  
ATOM   2130  CD  ARG A 268      -4.840   5.729  34.814  1.00 96.40           C  
ATOM   2131  NE  ARG A 268      -5.661   4.503  34.783  1.00 96.40           N  
ATOM   2132  NH1 ARG A 268      -4.170   3.180  33.636  1.00 96.40           N  
ATOM   2133  NH2 ARG A 268      -6.257   2.501  33.891  1.00 96.40           N  
ATOM   2134  CZ  ARG A 268      -5.353   3.401  34.122  1.00 96.40           C  
ATOM   2135  N   TYR A 269      -5.275   9.171  31.140  1.00 96.43           N  
ATOM   2136  CA  TYR A 269      -4.108   9.877  30.608  1.00 96.43           C  
ATOM   2137  C   TYR A 269      -4.492  11.089  29.758  1.00 96.43           C  
ATOM   2138  CB  TYR A 269      -3.182   8.895  29.875  1.00 96.43           C  
ATOM   2139  O   TYR A 269      -3.709  11.489  28.906  1.00 96.43           O  
ATOM   2140  CG  TYR A 269      -2.711   7.753  30.749  1.00 96.43           C  
ATOM   2141  CD1 TYR A 269      -1.808   7.989  31.803  1.00 96.43           C  
ATOM   2142  CD2 TYR A 269      -3.203   6.458  30.526  1.00 96.43           C  
ATOM   2143  CE1 TYR A 269      -1.401   6.927  32.633  1.00 96.43           C  
ATOM   2144  CE2 TYR A 269      -2.803   5.392  31.351  1.00 96.43           C  
ATOM   2145  OH  TYR A 269      -1.551   4.612  33.240  1.00 96.43           O  
ATOM   2146  CZ  TYR A 269      -1.898   5.627  32.407  1.00 96.43           C  
ATOM   2147  N   ARG A 270      -5.675  11.688  29.976  1.00 95.35           N  
ATOM   2148  CA  ARG A 270      -6.185  12.837  29.200  1.00 95.35           C  
ATOM   2149  C   ARG A 270      -5.130  13.929  28.999  1.00 95.35           C  
ATOM   2150  CB  ARG A 270      -7.397  13.425  29.932  1.00 95.35           C  
ATOM   2151  O   ARG A 270      -4.921  14.411  27.888  1.00 95.35           O  
ATOM   2152  CG  ARG A 270      -8.121  14.492  29.095  1.00 95.35           C  
ATOM   2153  CD  ARG A 270      -8.655  15.605  29.997  1.00 95.35           C  
ATOM   2154  NE  ARG A 270      -9.556  16.498  29.248  1.00 95.35           N  
ATOM   2155  NH1 ARG A 270     -10.379  17.623  31.062  1.00 95.35           N  
ATOM   2156  NH2 ARG A 270     -11.085  18.164  29.009  1.00 95.35           N  
ATOM   2157  CZ  ARG A 270     -10.336  17.421  29.775  1.00 95.35           C  
ATOM   2158  N   ASP A 271      -4.444  14.286  30.076  1.00 95.79           N  
ATOM   2159  CA  ASP A 271      -3.490  15.394  30.093  1.00 95.79           C  
ATOM   2160  C   ASP A 271      -2.177  15.043  29.366  1.00 95.79           C  
ATOM   2161  CB  ASP A 271      -3.292  15.851  31.548  1.00 95.79           C  
ATOM   2162  O   ASP A 271      -1.423  15.939  29.005  1.00 95.79           O  
ATOM   2163  CG  ASP A 271      -4.631  16.101  32.271  1.00 95.79           C  
ATOM   2164  OD1 ASP A 271      -5.604  16.553  31.616  1.00 95.79           O  
ATOM   2165  OD2 ASP A 271      -4.719  15.735  33.461  1.00 95.79           O  
ATOM   2166  N   LEU A 272      -1.952  13.756  29.059  1.00 97.14           N  
ATOM   2167  CA  LEU A 272      -0.826  13.264  28.260  1.00 97.14           C  
ATOM   2168  C   LEU A 272      -1.205  12.852  26.825  1.00 97.14           C  
ATOM   2169  CB  LEU A 272      -0.148  12.084  28.981  1.00 97.14           C  
ATOM   2170  O   LEU A 272      -0.384  12.952  25.918  1.00 97.14           O  
ATOM   2171  CG  LEU A 272       0.375  12.349  30.404  1.00 97.14           C  
ATOM   2172  CD1 LEU A 272       1.055  11.080  30.925  1.00 97.14           C  
ATOM   2173  CD2 LEU A 272       1.389  13.491  30.455  1.00 97.14           C  
ATOM   2174  N   ASN A 273      -2.428  12.363  26.599  1.00 97.44           N  
ATOM   2175  CA  ASN A 273      -2.833  11.735  25.338  1.00 97.44           C  
ATOM   2176  C   ASN A 273      -3.602  12.649  24.378  1.00 97.44           C  
ATOM   2177  CB  ASN A 273      -3.548  10.399  25.616  1.00 97.44           C  
ATOM   2178  O   ASN A 273      -3.744  12.291  23.212  1.00 97.44           O  
ATOM   2179  CG  ASN A 273      -4.949  10.496  26.200  1.00 97.44           C  
ATOM   2180  ND2 ASN A 273      -5.441   9.395  26.709  1.00 97.44           N  
ATOM   2181  OD1 ASN A 273      -5.616  11.517  26.200  1.00 97.44           O  
ATOM   2182  N   HIS A 274      -4.068  13.825  24.810  1.00 95.08           N  
ATOM   2183  CA  HIS A 274      -4.949  14.669  23.995  1.00 95.08           C  
ATOM   2184  C   HIS A 274      -4.344  15.126  22.652  1.00 95.08           C  
ATOM   2185  CB  HIS A 274      -5.460  15.852  24.826  1.00 95.08           C  
ATOM   2186  O   HIS A 274      -5.095  15.282  21.692  1.00 95.08           O  
ATOM   2187  CG  HIS A 274      -4.385  16.774  25.343  1.00 95.08           C  
ATOM   2188  CD2 HIS A 274      -3.984  17.958  24.784  1.00 95.08           C  
ATOM   2189  ND1 HIS A 274      -3.664  16.609  26.502  1.00 95.08           N  
ATOM   2190  CE1 HIS A 274      -2.841  17.663  26.639  1.00 95.08           C  
ATOM   2191  NE2 HIS A 274      -3.026  18.523  25.626  1.00 95.08           N  
ATOM   2192  N   PHE A 275      -3.015  15.253  22.548  1.00 95.65           N  
ATOM   2193  CA  PHE A 275      -2.303  15.507  21.282  1.00 95.65           C  
ATOM   2194  C   PHE A 275      -2.260  14.299  20.323  1.00 95.65           C  
ATOM   2195  CB  PHE A 275      -0.862  15.941  21.597  1.00 95.65           C  
ATOM   2196  O   PHE A 275      -1.993  14.466  19.138  1.00 95.65           O  
ATOM   2197  CG  PHE A 275      -0.720  17.194  22.440  1.00 95.65           C  
ATOM   2198  CD1 PHE A 275      -1.161  18.434  21.937  1.00 95.65           C  
ATOM   2199  CD2 PHE A 275      -0.098  17.134  23.703  1.00 95.65           C  
ATOM   2200  CE1 PHE A 275      -0.987  19.606  22.694  1.00 95.65           C  
ATOM   2201  CE2 PHE A 275       0.084  18.308  24.455  1.00 95.65           C  
ATOM   2202  CZ  PHE A 275      -0.362  19.543  23.952  1.00 95.65           C  
ATOM   2203  N   PHE A 276      -2.506  13.086  20.828  1.00 98.13           N  
ATOM   2204  CA  PHE A 276      -2.234  11.806  20.159  1.00 98.13           C  
ATOM   2205  C   PHE A 276      -3.496  10.979  19.845  1.00 98.13           C  
ATOM   2206  CB  PHE A 276      -1.278  11.002  21.056  1.00 98.13           C  
ATOM   2207  O   PHE A 276      -3.416   9.959  19.163  1.00 98.13           O  
ATOM   2208  CG  PHE A 276       0.047  11.683  21.350  1.00 98.13           C  
ATOM   2209  CD1 PHE A 276       1.033  11.758  20.350  1.00 98.13           C  
ATOM   2210  CD2 PHE A 276       0.301  12.246  22.615  1.00 98.13           C  
ATOM   2211  CE1 PHE A 276       2.265  12.381  20.616  1.00 98.13           C  
ATOM   2212  CE2 PHE A 276       1.526  12.883  22.878  1.00 98.13           C  
ATOM   2213  CZ  PHE A 276       2.508  12.957  21.875  1.00 98.13           C  
ATOM   2214  N   LEU A 277      -4.672  11.383  20.342  1.00 97.82           N  
ATOM   2215  CA  LEU A 277      -5.930  10.627  20.206  1.00 97.82           C  
ATOM   2216  C   LEU A 277      -6.498  10.557  18.774  1.00 97.82           C  
ATOM   2217  CB  LEU A 277      -6.991  11.238  21.146  1.00 97.82           C  
ATOM   2218  O   LEU A 277      -7.400   9.753  18.531  1.00 97.82           O  
ATOM   2219  CG  LEU A 277      -6.851  10.876  22.636  1.00 97.82           C  
ATOM   2220  CD1 LEU A 277      -7.869  11.687  23.441  1.00 97.82           C  
ATOM   2221  CD2 LEU A 277      -7.104   9.393  22.918  1.00 97.82           C  
ATOM   2222  N   LYS A 278      -6.047  11.428  17.866  1.00 96.82           N  
ATOM   2223  CA  LYS A 278      -6.565  11.624  16.500  1.00 96.82           C  
ATOM   2224  C   LYS A 278      -5.446  12.115  15.567  1.00 96.82           C  
ATOM   2225  CB  LYS A 278      -7.673  12.690  16.518  1.00 96.82           C  
ATOM   2226  O   LYS A 278      -4.452  12.630  16.080  1.00 96.82           O  
ATOM   2227  CG  LYS A 278      -8.983  12.208  17.151  1.00 96.82           C  
ATOM   2228  CD  LYS A 278     -10.045  13.291  16.953  1.00 96.82           C  
ATOM   2229  CE  LYS A 278     -11.388  12.850  17.531  1.00 96.82           C  
ATOM   2230  NZ  LYS A 278     -12.414  13.889  17.271  1.00 96.82           N  
ATOM   2231  N   PRO A 279      -5.612  12.040  14.231  1.00 97.07           N  
ATOM   2232  CA  PRO A 279      -4.718  12.715  13.293  1.00 97.07           C  
ATOM   2233  C   PRO A 279      -4.604  14.215  13.598  1.00 97.07           C  
ATOM   2234  CB  PRO A 279      -5.312  12.484  11.897  1.00 97.07           C  
ATOM   2235  O   PRO A 279      -5.580  14.841  14.018  1.00 97.07           O  
ATOM   2236  CG  PRO A 279      -6.168  11.231  12.064  1.00 97.07           C  
ATOM   2237  CD  PRO A 279      -6.663  11.339  13.505  1.00 97.07           C  
ATOM   2238  N   VAL A 280      -3.425  14.793  13.356  1.00 95.29           N  
ATOM   2239  CA  VAL A 280      -3.176  16.229  13.551  1.00 95.29           C  
ATOM   2240  C   VAL A 280      -4.006  17.041  12.556  1.00 95.29           C  
ATOM   2241  CB  VAL A 280      -1.671  16.554  13.429  1.00 95.29           C  
ATOM   2242  O   VAL A 280      -3.851  16.901  11.341  1.00 95.29           O  
ATOM   2243  CG1 VAL A 280      -1.383  18.054  13.573  1.00 95.29           C  
ATOM   2244  CG2 VAL A 280      -0.877  15.826  14.524  1.00 95.29           C  
ATOM   2245  N   ASP A 281      -4.873  17.917  13.067  1.00 93.63           N  
ATOM   2246  CA  ASP A 281      -5.657  18.841  12.245  1.00 93.63           C  
ATOM   2247  C   ASP A 281      -4.789  20.030  11.812  1.00 93.63           C  
ATOM   2248  CB  ASP A 281      -6.946  19.257  12.968  1.00 93.63           C  
ATOM   2249  O   ASP A 281      -4.784  21.103  12.419  1.00 93.63           O  
ATOM   2250  CG  ASP A 281      -7.930  19.978  12.035  1.00 93.63           C  
ATOM   2251  OD1 ASP A 281      -7.489  20.547  11.004  1.00 93.63           O  
ATOM   2252  OD2 ASP A 281      -9.136  19.950  12.365  1.00 93.63           O  
ATOM   2253  N   VAL A 282      -4.011  19.812  10.749  1.00 93.46           N  
ATOM   2254  CA  VAL A 282      -3.092  20.816  10.194  1.00 93.46           C  
ATOM   2255  C   VAL A 282      -3.804  22.082   9.712  1.00 93.46           C  
ATOM   2256  CB  VAL A 282      -2.237  20.235   9.049  1.00 93.46           C  
ATOM   2257  O   VAL A 282      -3.169  23.128   9.615  1.00 93.46           O  
ATOM   2258  CG1 VAL A 282      -1.453  18.997   9.500  1.00 93.46           C  
ATOM   2259  CG2 VAL A 282      -3.054  19.859   7.804  1.00 93.46           C  
ATOM   2260  N   VAL A 283      -5.109  22.013   9.419  1.00 89.28           N  
ATOM   2261  CA  VAL A 283      -5.892  23.158   8.933  1.00 89.28           C  
ATOM   2262  C   VAL A 283      -6.365  24.003  10.110  1.00 89.28           C  
ATOM   2263  CB  VAL A 283      -7.070  22.708   8.046  1.00 89.28           C  
ATOM   2264  O   VAL A 283      -6.148  25.212  10.107  1.00 89.28           O  
ATOM   2265  CG1 VAL A 283      -7.840  23.912   7.483  1.00 89.28           C  
ATOM   2266  CG2 VAL A 283      -6.584  21.877   6.850  1.00 89.28           C  
ATOM   2267  N   ALA A 284      -6.946  23.386  11.143  1.00 91.58           N  
ATOM   2268  CA  ALA A 284      -7.381  24.098  12.346  1.00 91.58           C  
ATOM   2269  C   ALA A 284      -6.210  24.667  13.169  1.00 91.58           C  
ATOM   2270  CB  ALA A 284      -8.238  23.152  13.192  1.00 91.58           C  
ATOM   2271  O   ALA A 284      -6.387  25.657  13.877  1.00 91.58           O  
ATOM   2272  N   LEU A 285      -5.023  24.056  13.074  1.00 91.65           N  
ATOM   2273  CA  LEU A 285      -3.807  24.487  13.773  1.00 91.65           C  
ATOM   2274  C   LEU A 285      -2.860  25.357  12.917  1.00 91.65           C  
ATOM   2275  CB  LEU A 285      -3.095  23.239  14.331  1.00 91.65           C  
ATOM   2276  O   LEU A 285      -1.873  25.859  13.446  1.00 91.65           O  
ATOM   2277  CG  LEU A 285      -3.884  22.425  15.373  1.00 91.65           C  
ATOM   2278  CD1 LEU A 285      -3.123  21.139  15.699  1.00 91.65           C  
ATOM   2279  CD2 LEU A 285      -4.088  23.201  16.677  1.00 91.65           C  
ATOM   2280  N   GLY A 286      -3.129  25.544  11.617  1.00 92.47           N  
ATOM   2281  CA  GLY A 286      -2.286  26.349  10.713  1.00 92.47           C  
ATOM   2282  C   GLY A 286      -0.909  25.744  10.388  1.00 92.47           C  
ATOM   2283  O   GLY A 286       0.014  26.463  10.010  1.00 92.47           O  
ATOM   2284  N   LEU A 287      -0.749  24.427  10.543  1.00 91.50           N  
ATOM   2285  CA  LEU A 287       0.529  23.708  10.447  1.00 91.50           C  
ATOM   2286  C   LEU A 287       0.841  23.308   8.997  1.00 91.50           C  
ATOM   2287  CB  LEU A 287       0.537  22.509  11.414  1.00 91.50           C  
ATOM   2288  O   LEU A 287       0.873  22.128   8.641  1.00 91.50           O  
ATOM   2289  CG  LEU A 287       0.203  22.840  12.876  1.00 91.50           C  
ATOM   2290  CD1 LEU A 287       0.222  21.552  13.700  1.00 91.50           C  
ATOM   2291  CD2 LEU A 287       1.139  23.858  13.523  1.00 91.50           C  
ATOM   2292  N   HIS A 288       1.020  24.311   8.136  1.00 90.93           N  
ATOM   2293  CA  HIS A 288       1.168  24.132   6.686  1.00 90.93           C  
ATOM   2294  C   HIS A 288       2.354  23.238   6.274  1.00 90.93           C  
ATOM   2295  CB  HIS A 288       1.288  25.516   6.033  1.00 90.93           C  
ATOM   2296  O   HIS A 288       2.280  22.574   5.245  1.00 90.93           O  
ATOM   2297  CG  HIS A 288       0.074  26.387   6.243  1.00 90.93           C  
ATOM   2298  CD2 HIS A 288       0.004  27.544   6.974  1.00 90.93           C  
ATOM   2299  ND1 HIS A 288      -1.188  26.145   5.749  1.00 90.93           N  
ATOM   2300  CE1 HIS A 288      -1.996  27.132   6.170  1.00 90.93           C  
ATOM   2301  NE2 HIS A 288      -1.313  28.016   6.909  1.00 90.93           N  
ATOM   2302  N   ASP A 289       3.415  23.192   7.082  1.00 95.68           N  
ATOM   2303  CA  ASP A 289       4.645  22.420   6.864  1.00 95.68           C  
ATOM   2304  C   ASP A 289       4.623  21.016   7.504  1.00 95.68           C  
ATOM   2305  CB  ASP A 289       5.828  23.243   7.403  1.00 95.68           C  
ATOM   2306  O   ASP A 289       5.566  20.239   7.332  1.00 95.68           O  
ATOM   2307  CG  ASP A 289       5.846  23.335   8.935  1.00 95.68           C  
ATOM   2308  OD1 ASP A 289       4.750  23.355   9.547  1.00 95.68           O  
ATOM   2309  OD2 ASP A 289       6.957  23.357   9.499  1.00 95.68           O  
ATOM   2310  N   TYR A 290       3.557  20.649   8.228  1.00 95.58           N  
ATOM   2311  CA  TYR A 290       3.514  19.403   9.002  1.00 95.58           C  
ATOM   2312  C   TYR A 290       3.805  18.168   8.143  1.00 95.58           C  
ATOM   2313  CB  TYR A 290       2.160  19.269   9.702  1.00 95.58           C  
ATOM   2314  O   TYR A 290       4.633  17.343   8.518  1.00 95.58           O  
ATOM   2315  CG  TYR A 290       2.046  18.028  10.569  1.00 95.58           C  
ATOM   2316  CD1 TYR A 290       1.447  16.856  10.067  1.00 95.58           C  
ATOM   2317  CD2 TYR A 290       2.584  18.038  11.869  1.00 95.58           C  
ATOM   2318  CE1 TYR A 290       1.401  15.693  10.859  1.00 95.58           C  
ATOM   2319  CE2 TYR A 290       2.536  16.881  12.668  1.00 95.58           C  
ATOM   2320  OH  TYR A 290       1.919  14.572  12.914  1.00 95.58           O  
ATOM   2321  CZ  TYR A 290       1.950  15.702  12.158  1.00 95.58           C  
ATOM   2322  N   TYR A 291       3.202  18.063   6.954  1.00 96.12           N  
ATOM   2323  CA  TYR A 291       3.448  16.951   6.023  1.00 96.12           C  
ATOM   2324  C   TYR A 291       4.752  17.092   5.213  1.00 96.12           C  
ATOM   2325  CB  TYR A 291       2.220  16.753   5.124  1.00 96.12           C  
ATOM   2326  O   TYR A 291       5.219  16.124   4.599  1.00 96.12           O  
ATOM   2327  CG  TYR A 291       0.953  16.377   5.878  1.00 96.12           C  
ATOM   2328  CD1 TYR A 291       0.931  15.210   6.671  1.00 96.12           C  
ATOM   2329  CD2 TYR A 291      -0.202  17.180   5.787  1.00 96.12           C  
ATOM   2330  CE1 TYR A 291      -0.233  14.858   7.379  1.00 96.12           C  
ATOM   2331  CE2 TYR A 291      -1.372  16.821   6.486  1.00 96.12           C  
ATOM   2332  OH  TYR A 291      -2.492  15.325   8.005  1.00 96.12           O  
ATOM   2333  CZ  TYR A 291      -1.384  15.666   7.297  1.00 96.12           C  
ATOM   2334  N   ASP A 292       5.402  18.258   5.246  1.00 95.93           N  
ATOM   2335  CA  ASP A 292       6.759  18.423   4.725  1.00 95.93           C  
ATOM   2336  C   ASP A 292       7.807  17.830   5.677  1.00 95.93           C  
ATOM   2337  CB  ASP A 292       7.035  19.874   4.311  1.00 95.93           C  
ATOM   2338  O   ASP A 292       8.762  17.199   5.213  1.00 95.93           O  
ATOM   2339  CG  ASP A 292       6.303  20.205   3.006  1.00 95.93           C  
ATOM   2340  OD1 ASP A 292       6.357  19.343   2.090  1.00 95.93           O  
ATOM   2341  OD2 ASP A 292       5.707  21.297   2.929  1.00 95.93           O  
ATOM   2342  N   VAL A 293       7.565  17.889   6.989  1.00 94.64           N  
ATOM   2343  CA  VAL A 293       8.413  17.272   8.023  1.00 94.64           C  
ATOM   2344  C   VAL A 293       8.016  15.814   8.317  1.00 94.64           C  
ATOM   2345  CB  VAL A 293       8.382  18.130   9.303  1.00 94.64           C  
ATOM   2346  O   VAL A 293       8.869  14.917   8.308  1.00 94.64           O  
ATOM   2347  CG1 VAL A 293       9.302  17.551  10.387  1.00 94.64           C  
ATOM   2348  CG2 VAL A 293       8.826  19.575   9.037  1.00 94.64           C  
ATOM   2349  N   VAL A 294       6.732  15.548   8.569  1.00 94.87           N  
ATOM   2350  CA  VAL A 294       6.168  14.249   8.977  1.00 94.87           C  
ATOM   2351  C   VAL A 294       5.668  13.474   7.756  1.00 94.87           C  
ATOM   2352  CB  VAL A 294       5.052  14.438  10.032  1.00 94.87           C  
ATOM   2353  O   VAL A 294       4.627  13.775   7.181  1.00 94.87           O  
ATOM   2354  CG1 VAL A 294       4.367  13.109  10.371  1.00 94.87           C  
ATOM   2355  CG2 VAL A 294       5.642  15.023  11.323  1.00 94.87           C  
ATOM   2356  N   LYS A 295       6.414  12.434   7.357  1.00 95.21           N  
ATOM   2357  CA  LYS A 295       6.157  11.676   6.113  1.00 95.21           C  
ATOM   2358  C   LYS A 295       5.231  10.466   6.252  1.00 95.21           C  
ATOM   2359  CB  LYS A 295       7.490  11.310   5.431  1.00 95.21           C  
ATOM   2360  O   LYS A 295       4.694  10.007   5.251  1.00 95.21           O  
ATOM   2361  CG  LYS A 295       8.329  12.528   4.994  1.00 95.21           C  
ATOM   2362  CD  LYS A 295       7.543  13.470   4.066  1.00 95.21           C  
ATOM   2363  CE  LYS A 295       8.367  14.663   3.583  1.00 95.21           C  
ATOM   2364  NZ  LYS A 295       7.484  15.679   2.952  1.00 95.21           N  
ATOM   2365  N   LYS A 296       5.017   9.963   7.469  1.00 94.41           N  
ATOM   2366  CA  LYS A 296       4.036   8.912   7.778  1.00 94.41           C  
ATOM   2367  C   LYS A 296       3.345   9.288   9.086  1.00 94.41           C  
ATOM   2368  CB  LYS A 296       4.733   7.533   7.810  1.00 94.41           C  
ATOM   2369  O   LYS A 296       3.780   8.870  10.157  1.00 94.41           O  
ATOM   2370  CG  LYS A 296       3.744   6.366   8.018  1.00 94.41           C  
ATOM   2371  CD  LYS A 296       4.465   5.021   8.249  1.00 94.41           C  
ATOM   2372  CE  LYS A 296       3.553   4.054   9.028  1.00 94.41           C  
ATOM   2373  NZ  LYS A 296       4.308   3.000   9.756  1.00 94.41           N  
ATOM   2374  N   ALA A 297       2.323  10.138   8.995  1.00 96.06           N  
ATOM   2375  CA  ALA A 297       1.515  10.535  10.146  1.00 96.06           C  
ATOM   2376  C   ALA A 297       0.871   9.304  10.812  1.00 96.06           C  
ATOM   2377  CB  ALA A 297       0.477  11.570   9.698  1.00 96.06           C  
ATOM   2378  O   ALA A 297       0.575   8.311  10.143  1.00 96.06           O  
ATOM   2379  N   MET A 298       0.704   9.357  12.133  1.00 98.15           N  
ATOM   2380  CA  MET A 298       0.169   8.256  12.932  1.00 98.15           C  
ATOM   2381  C   MET A 298      -0.406   8.789  14.245  1.00 98.15           C  
ATOM   2382  CB  MET A 298       1.288   7.230  13.196  1.00 98.15           C  
ATOM   2383  O   MET A 298       0.120   9.757  14.790  1.00 98.15           O  
ATOM   2384  CG  MET A 298       0.768   5.913  13.780  1.00 98.15           C  
ATOM   2385  SD  MET A 298      -0.550   5.080  12.844  1.00 98.15           S  
ATOM   2386  CE  MET A 298       0.273   4.820  11.255  1.00 98.15           C  
ATOM   2387  N   ASP A 299      -1.464   8.149  14.738  1.00 98.53           N  
ATOM   2388  CA  ASP A 299      -2.206   8.521  15.944  1.00 98.53           C  
ATOM   2389  C   ASP A 299      -2.937   7.301  16.539  1.00 98.53           C  
ATOM   2390  CB  ASP A 299      -3.223   9.616  15.597  1.00 98.53           C  
ATOM   2391  O   ASP A 299      -3.132   6.284  15.865  1.00 98.53           O  
ATOM   2392  CG  ASP A 299      -4.389   9.044  14.800  1.00 98.53           C  
ATOM   2393  OD1 ASP A 299      -5.423   8.707  15.421  1.00 98.53           O  
ATOM   2394  OD2 ASP A 299      -4.255   8.869  13.574  1.00 98.53           O  
ATOM   2395  N   LEU A 300      -3.405   7.407  17.784  1.00 98.47           N  
ATOM   2396  CA  LEU A 300      -4.037   6.303  18.516  1.00 98.47           C  
ATOM   2397  C   LEU A 300      -5.330   5.777  17.858  1.00 98.47           C  
ATOM   2398  CB  LEU A 300      -4.305   6.757  19.966  1.00 98.47           C  
ATOM   2399  O   LEU A 300      -5.623   4.582  17.966  1.00 98.47           O  
ATOM   2400  CG  LEU A 300      -3.043   7.077  20.796  1.00 98.47           C  
ATOM   2401  CD1 LEU A 300      -3.427   7.717  22.131  1.00 98.47           C  
ATOM   2402  CD2 LEU A 300      -2.227   5.820  21.099  1.00 98.47           C  
ATOM   2403  N   SER A 301      -6.096   6.613  17.146  1.00 97.87           N  
ATOM   2404  CA  SER A 301      -7.310   6.179  16.436  1.00 97.87           C  
ATOM   2405  C   SER A 301      -6.994   5.442  15.127  1.00 97.87           C  
ATOM   2406  CB  SER A 301      -8.289   7.343  16.232  1.00 97.87           C  
ATOM   2407  O   SER A 301      -7.644   4.434  14.822  1.00 97.87           O  
ATOM   2408  OG  SER A 301      -7.931   8.216  15.185  1.00 97.87           O  
ATOM   2409  N   THR A 302      -5.940   5.846  14.410  1.00 98.09           N  
ATOM   2410  CA  THR A 302      -5.407   5.092  13.263  1.00 98.09           C  
ATOM   2411  C   THR A 302      -4.827   3.751  13.712  1.00 98.09           C  
ATOM   2412  CB  THR A 302      -4.373   5.914  12.478  1.00 98.09           C  
ATOM   2413  O   THR A 302      -5.205   2.716  13.161  1.00 98.09           O  
ATOM   2414  CG2 THR A 302      -3.793   5.154  11.284  1.00 98.09           C  
ATOM   2415  OG1 THR A 302      -5.016   7.037  11.936  1.00 98.09           O  
ATOM   2416  N   ILE A 303      -4.006   3.724  14.770  1.00 98.56           N  
ATOM   2417  CA  ILE A 303      -3.441   2.486  15.346  1.00 98.56           C  
ATOM   2418  C   ILE A 303      -4.558   1.523  15.768  1.00 98.56           C  
ATOM   2419  CB  ILE A 303      -2.504   2.821  16.533  1.00 98.56           C  
ATOM   2420  O   ILE A 303      -4.519   0.330  15.454  1.00 98.56           O  
ATOM   2421  CG1 ILE A 303      -1.273   3.602  16.028  1.00 98.56           C  
ATOM   2422  CG2 ILE A 303      -2.034   1.548  17.267  1.00 98.56           C  
ATOM   2423  CD1 ILE A 303      -0.448   4.268  17.134  1.00 98.56           C  
ATOM   2424  N   LYS A 304      -5.615   2.033  16.414  1.00 97.71           N  
ATOM   2425  CA  LYS A 304      -6.799   1.234  16.758  1.00 97.71           C  
ATOM   2426  C   LYS A 304      -7.464   0.637  15.521  1.00 97.71           C  
ATOM   2427  CB  LYS A 304      -7.768   2.103  17.570  1.00 97.71           C  
ATOM   2428  O   LYS A 304      -7.758  -0.556  15.510  1.00 97.71           O  
ATOM   2429  CG  LYS A 304      -8.990   1.291  18.004  1.00 97.71           C  
ATOM   2430  CD  LYS A 304     -10.042   2.185  18.654  1.00 97.71           C  
ATOM   2431  CE  LYS A 304     -11.299   1.330  18.787  1.00 97.71           C  
ATOM   2432  NZ  LYS A 304     -12.478   2.131  19.160  1.00 97.71           N  
ATOM   2433  N   THR A 305      -7.665   1.438  14.478  1.00 96.15           N  
ATOM   2434  CA  THR A 305      -8.287   0.989  13.224  1.00 96.15           C  
ATOM   2435  C   THR A 305      -7.440  -0.085  12.534  1.00 96.15           C  
ATOM   2436  CB  THR A 305      -8.536   2.189  12.298  1.00 96.15           C  
ATOM   2437  O   THR A 305      -7.980  -1.087  12.057  1.00 96.15           O  
ATOM   2438  CG2 THR A 305      -9.310   1.804  11.038  1.00 96.15           C  
ATOM   2439  OG1 THR A 305      -9.323   3.139  12.983  1.00 96.15           O  
ATOM   2440  N   LYS A 306      -6.108   0.048  12.546  1.00 96.78           N  
ATOM   2441  CA  LYS A 306      -5.173  -0.969  12.039  1.00 96.78           C  
ATOM   2442  C   LYS A 306      -5.227  -2.278  12.833  1.00 96.78           C  
ATOM   2443  CB  LYS A 306      -3.749  -0.398  12.031  1.00 96.78           C  
ATOM   2444  O   LYS A 306      -5.281  -3.350  12.230  1.00 96.78           O  
ATOM   2445  CG  LYS A 306      -3.548   0.634  10.906  1.00 96.78           C  
ATOM   2446  CD  LYS A 306      -2.075   0.977  10.656  1.00 96.78           C  
ATOM   2447  CE  LYS A 306      -1.288  -0.261  10.197  1.00 96.78           C  
ATOM   2448  NZ  LYS A 306       0.139   0.045   9.975  1.00 96.78           N  
ATOM   2449  N   LEU A 307      -5.290  -2.205  14.163  1.00 94.64           N  
ATOM   2450  CA  LEU A 307      -5.397  -3.381  15.033  1.00 94.64           C  
ATOM   2451  C   LEU A 307      -6.754  -4.092  14.893  1.00 94.64           C  
ATOM   2452  CB  LEU A 307      -5.115  -2.934  16.479  1.00 94.64           C  
ATOM   2453  O   LEU A 307      -6.800  -5.316  14.803  1.00 94.64           O  
ATOM   2454  CG  LEU A 307      -5.085  -4.071  17.516  1.00 94.64           C  
ATOM   2455  CD1 LEU A 307      -3.991  -5.109  17.262  1.00 94.64           C  
ATOM   2456  CD2 LEU A 307      -4.831  -3.471  18.897  1.00 94.64           C  
ATOM   2457  N   GLU A 308      -7.859  -3.344  14.825  1.00 91.04           N  
ATOM   2458  CA  GLU A 308      -9.209  -3.906  14.662  1.00 91.04           C  
ATOM   2459  C   GLU A 308      -9.450  -4.490  13.254  1.00 91.04           C  
ATOM   2460  CB  GLU A 308     -10.277  -2.855  15.049  1.00 91.04           C  
ATOM   2461  O   GLU A 308     -10.263  -5.406  13.110  1.00 91.04           O  
ATOM   2462  CG  GLU A 308     -10.304  -2.608  16.574  1.00 91.04           C  
ATOM   2463  CD  GLU A 308     -11.366  -1.604  17.072  1.00 91.04           C  
ATOM   2464  OE1 GLU A 308     -11.558  -1.527  18.312  1.00 91.04           O  
ATOM   2465  OE2 GLU A 308     -11.996  -0.883  16.269  1.00 91.04           O  
ATOM   2466  N   SER A 309      -8.716  -4.025  12.233  1.00 88.67           N  
ATOM   2467  CA  SER A 309      -8.748  -4.574  10.864  1.00 88.67           C  
ATOM   2468  C   SER A 309      -7.719  -5.681  10.586  1.00 88.67           C  
ATOM   2469  CB  SER A 309      -8.657  -3.458   9.814  1.00 88.67           C  
ATOM   2470  O   SER A 309      -7.821  -6.341   9.553  1.00 88.67           O  
ATOM   2471  OG  SER A 309      -7.502  -2.657   9.971  1.00 88.67           O  
ATOM   2472  N   GLY A 310      -6.772  -5.939  11.497  1.00 88.65           N  
ATOM   2473  CA  GLY A 310      -5.784  -7.021  11.364  1.00 88.65           C  
ATOM   2474  C   GLY A 310      -4.551  -6.687  10.522  1.00 88.65           C  
ATOM   2475  O   GLY A 310      -3.959  -7.583   9.928  1.00 88.65           O  
ATOM   2476  N   GLN A 311      -4.165  -5.409  10.464  1.00 92.34           N  
ATOM   2477  CA  GLN A 311      -2.965  -4.938   9.752  1.00 92.34           C  
ATOM   2478  C   GLN A 311      -1.658  -5.106  10.547  1.00 92.34           C  
ATOM   2479  CB  GLN A 311      -3.143  -3.465   9.369  1.00 92.34           C  
ATOM   2480  O   GLN A 311      -0.595  -4.754  10.041  1.00 92.34           O  
ATOM   2481  CG  GLN A 311      -4.287  -3.235   8.379  1.00 92.34           C  
ATOM   2482  CD  GLN A 311      -4.437  -1.752   8.073  1.00 92.34           C  
ATOM   2483  NE2 GLN A 311      -5.619  -1.198   8.222  1.00 92.34           N  
ATOM   2484  OE1 GLN A 311      -3.490  -1.057   7.739  1.00 92.34           O  
ATOM   2485  N   TYR A 312      -1.739  -5.604  11.781  1.00 93.93           N  
ATOM   2486  CA  TYR A 312      -0.591  -6.015  12.586  1.00 93.93           C  
ATOM   2487  C   TYR A 312      -0.594  -7.542  12.681  1.00 93.93           C  
ATOM   2488  CB  TYR A 312      -0.645  -5.346  13.969  1.00 93.93           C  
ATOM   2489  O   TYR A 312      -1.625  -8.144  12.993  1.00 93.93           O  
ATOM   2490  CG  TYR A 312      -0.722  -3.827  13.943  1.00 93.93           C  
ATOM   2491  CD1 TYR A 312       0.232  -3.084  13.225  1.00 93.93           C  
ATOM   2492  CD2 TYR A 312      -1.731  -3.152  14.658  1.00 93.93           C  
ATOM   2493  CE1 TYR A 312       0.194  -1.679  13.233  1.00 93.93           C  
ATOM   2494  CE2 TYR A 312      -1.786  -1.744  14.652  1.00 93.93           C  
ATOM   2495  OH  TYR A 312      -0.889   0.349  13.913  1.00 93.93           O  
ATOM   2496  CZ  TYR A 312      -0.820  -1.004  13.941  1.00 93.93           C  
ATOM   2497  N   HIS A 313       0.543  -8.155  12.380  1.00 89.65           N  
ATOM   2498  CA  HIS A 313       0.778  -9.595  12.417  1.00 89.65           C  
ATOM   2499  C   HIS A 313       1.552  -9.997  13.678  1.00 89.65           C  
ATOM   2500  CB  HIS A 313       1.524 -10.002  11.136  1.00 89.65           C  
ATOM   2501  O   HIS A 313       1.284 -11.060  14.232  1.00 89.65           O  
ATOM   2502  CG  HIS A 313       0.819  -9.588   9.863  1.00 89.65           C  
ATOM   2503  CD2 HIS A 313       1.398  -9.054   8.743  1.00 89.65           C  
ATOM   2504  ND1 HIS A 313      -0.539  -9.616   9.640  1.00 89.65           N  
ATOM   2505  CE1 HIS A 313      -0.771  -9.115   8.416  1.00 89.65           C  
ATOM   2506  NE2 HIS A 313       0.381  -8.773   7.819  1.00 89.65           N  
ATOM   2507  N   THR A 314       2.443  -9.127  14.165  1.00 92.41           N  
ATOM   2508  CA  THR A 314       3.196  -9.291  15.419  1.00 92.41           C  
ATOM   2509  C   THR A 314       2.932  -8.139  16.398  1.00 92.41           C  
ATOM   2510  CB  THR A 314       4.712  -9.427  15.170  1.00 92.41           C  
ATOM   2511  O   THR A 314       2.418  -7.082  16.019  1.00 92.41           O  
ATOM   2512  CG2 THR A 314       5.096 -10.264  13.952  1.00 92.41           C  
ATOM   2513  OG1 THR A 314       5.330  -8.166  15.064  1.00 92.41           O  
ATOM   2514  N   LYS A 315       3.335  -8.301  17.668  1.00 95.36           N  
ATOM   2515  CA  LYS A 315       3.331  -7.197  18.648  1.00 95.36           C  
ATOM   2516  C   LYS A 315       4.264  -6.041  18.266  1.00 95.36           C  
ATOM   2517  CB  LYS A 315       3.633  -7.726  20.062  1.00 95.36           C  
ATOM   2518  O   LYS A 315       4.009  -4.905  18.665  1.00 95.36           O  
ATOM   2519  CG  LYS A 315       5.075  -8.218  20.309  1.00 95.36           C  
ATOM   2520  CD  LYS A 315       5.272  -8.633  21.777  1.00 95.36           C  
ATOM   2521  CE  LYS A 315       6.742  -8.941  22.079  1.00 95.36           C  
ATOM   2522  NZ  LYS A 315       6.909  -9.638  23.377  1.00 95.36           N  
ATOM   2523  N   TYR A 316       5.315  -6.316  17.493  1.00 96.96           N  
ATOM   2524  CA  TYR A 316       6.301  -5.324  17.073  1.00 96.96           C  
ATOM   2525  C   TYR A 316       5.735  -4.386  16.005  1.00 96.96           C  
ATOM   2526  CB  TYR A 316       7.582  -6.033  16.620  1.00 96.96           C  
ATOM   2527  O   TYR A 316       5.848  -3.177  16.166  1.00 96.96           O  
ATOM   2528  CG  TYR A 316       8.211  -6.885  17.709  1.00 96.96           C  
ATOM   2529  CD1 TYR A 316       8.846  -6.255  18.798  1.00 96.96           C  
ATOM   2530  CD2 TYR A 316       8.166  -8.292  17.638  1.00 96.96           C  
ATOM   2531  CE1 TYR A 316       9.476  -7.024  19.795  1.00 96.96           C  
ATOM   2532  CE2 TYR A 316       8.794  -9.065  18.635  1.00 96.96           C  
ATOM   2533  OH  TYR A 316      10.142  -9.182  20.605  1.00 96.96           O  
ATOM   2534  CZ  TYR A 316       9.472  -8.432  19.698  1.00 96.96           C  
ATOM   2535  N   ASP A 317       4.992  -4.903  15.020  1.00 95.91           N  
ATOM   2536  CA  ASP A 317       4.338  -4.091  13.978  1.00 95.91           C  
ATOM   2537  C   ASP A 317       3.421  -3.003  14.580  1.00 95.91           C  
ATOM   2538  CB  ASP A 317       3.446  -4.960  13.065  1.00 95.91           C  
ATOM   2539  O   ASP A 317       3.295  -1.895  14.053  1.00 95.91           O  
ATOM   2540  CG  ASP A 317       3.925  -6.354  12.652  1.00 95.91           C  
ATOM   2541  OD1 ASP A 317       5.090  -6.737  12.872  1.00 95.91           O  
ATOM   2542  OD2 ASP A 317       3.044  -7.107  12.185  1.00 95.91           O  
ATOM   2543  N   PHE A 318       2.763  -3.340  15.696  1.00 97.98           N  
ATOM   2544  CA  PHE A 318       1.938  -2.432  16.491  1.00 97.98           C  
ATOM   2545  C   PHE A 318       2.794  -1.407  17.255  1.00 97.98           C  
ATOM   2546  CB  PHE A 318       1.059  -3.278  17.428  1.00 97.98           C  
ATOM   2547  O   PHE A 318       2.488  -0.214  17.231  1.00 97.98           O  
ATOM   2548  CG  PHE A 318       0.511  -2.538  18.634  1.00 97.98           C  
ATOM   2549  CD1 PHE A 318       1.186  -2.628  19.866  1.00 97.98           C  
ATOM   2550  CD2 PHE A 318      -0.644  -1.741  18.529  1.00 97.98           C  
ATOM   2551  CE1 PHE A 318       0.691  -1.958  20.997  1.00 97.98           C  
ATOM   2552  CE2 PHE A 318      -1.128  -1.055  19.658  1.00 97.98           C  
ATOM   2553  CZ  PHE A 318      -0.467  -1.168  20.894  1.00 97.98           C  
ATOM   2554  N   ALA A 319       3.873  -1.850  17.909  1.00 98.14           N  
ATOM   2555  CA  ALA A 319       4.777  -0.967  18.643  1.00 98.14           C  
ATOM   2556  C   ALA A 319       5.514   0.024  17.731  1.00 98.14           C  
ATOM   2557  CB  ALA A 319       5.762  -1.820  19.445  1.00 98.14           C  
ATOM   2558  O   ALA A 319       5.739   1.160  18.140  1.00 98.14           O  
ATOM   2559  N   ASP A 320       5.833  -0.361  16.497  1.00 98.19           N  
ATOM   2560  CA  ASP A 320       6.494   0.502  15.517  1.00 98.19           C  
ATOM   2561  C   ASP A 320       5.610   1.683  15.099  1.00 98.19           C  
ATOM   2562  CB  ASP A 320       6.900  -0.324  14.288  1.00 98.19           C  
ATOM   2563  O   ASP A 320       6.104   2.803  14.981  1.00 98.19           O  
ATOM   2564  CG  ASP A 320       8.115  -1.230  14.521  1.00 98.19           C  
ATOM   2565  OD1 ASP A 320       8.790  -1.072  15.568  1.00 98.19           O  
ATOM   2566  OD2 ASP A 320       8.384  -2.031  13.601  1.00 98.19           O  
ATOM   2567  N   ASP A 321       4.296   1.487  14.939  1.00 98.45           N  
ATOM   2568  CA  ASP A 321       3.370   2.602  14.693  1.00 98.45           C  
ATOM   2569  C   ASP A 321       3.162   3.478  15.946  1.00 98.45           C  
ATOM   2570  CB  ASP A 321       2.023   2.096  14.159  1.00 98.45           C  
ATOM   2571  O   ASP A 321       3.082   4.702  15.822  1.00 98.45           O  
ATOM   2572  CG  ASP A 321       1.943   1.867  12.645  1.00 98.45           C  
ATOM   2573  OD1 ASP A 321       2.806   2.308  11.849  1.00 98.45           O  
ATOM   2574  OD2 ASP A 321       0.920   1.289  12.214  1.00 98.45           O  
ATOM   2575  N   VAL A 322       3.129   2.896  17.154  1.00 98.62           N  
ATOM   2576  CA  VAL A 322       3.063   3.677  18.408  1.00 98.62           C  
ATOM   2577  C   VAL A 322       4.328   4.525  18.595  1.00 98.62           C  
ATOM   2578  CB  VAL A 322       2.828   2.777  19.640  1.00 98.62           C  
ATOM   2579  O   VAL A 322       4.243   5.713  18.899  1.00 98.62           O  
ATOM   2580  CG1 VAL A 322       2.837   3.610  20.927  1.00 98.62           C  
ATOM   2581  CG2 VAL A 322       1.476   2.049  19.605  1.00 98.62           C  
ATOM   2582  N   ARG A 323       5.513   3.956  18.359  1.00 98.57           N  
ATOM   2583  CA  ARG A 323       6.794   4.675  18.445  1.00 98.57           C  
ATOM   2584  C   ARG A 323       6.953   5.687  17.315  1.00 98.57           C  
ATOM   2585  CB  ARG A 323       7.947   3.665  18.492  1.00 98.57           C  
ATOM   2586  O   ARG A 323       7.461   6.776  17.552  1.00 98.57           O  
ATOM   2587  CG  ARG A 323       7.968   2.915  19.836  1.00 98.57           C  
ATOM   2588  CD  ARG A 323       8.953   1.749  19.775  1.00 98.57           C  
ATOM   2589  NE  ARG A 323       8.971   0.987  21.036  1.00 98.57           N  
ATOM   2590  NH1 ARG A 323       9.616  -1.046  20.163  1.00 98.57           N  
ATOM   2591  NH2 ARG A 323       9.302  -0.798  22.364  1.00 98.57           N  
ATOM   2592  CZ  ARG A 323       9.298  -0.282  21.174  1.00 98.57           C  
ATOM   2593  N   LEU A 324       6.446   5.403  16.115  1.00 98.51           N  
ATOM   2594  CA  LEU A 324       6.368   6.371  15.018  1.00 98.51           C  
ATOM   2595  C   LEU A 324       5.523   7.599  15.380  1.00 98.51           C  
ATOM   2596  CB  LEU A 324       5.803   5.658  13.785  1.00 98.51           C  
ATOM   2597  O   LEU A 324       5.935   8.716  15.080  1.00 98.51           O  
ATOM   2598  CG  LEU A 324       5.457   6.582  12.610  1.00 98.51           C  
ATOM   2599  CD1 LEU A 324       6.685   7.266  12.008  1.00 98.51           C  
ATOM   2600  CD2 LEU A 324       4.805   5.733  11.534  1.00 98.51           C  
ATOM   2601  N   MET A 325       4.370   7.419  16.029  1.00 98.52           N  
ATOM   2602  CA  MET A 325       3.533   8.528  16.508  1.00 98.52           C  
ATOM   2603  C   MET A 325       4.324   9.468  17.440  1.00 98.52           C  
ATOM   2604  CB  MET A 325       2.297   7.922  17.188  1.00 98.52           C  
ATOM   2605  O   MET A 325       4.280  10.687  17.265  1.00 98.52           O  
ATOM   2606  CG  MET A 325       1.379   8.931  17.875  1.00 98.52           C  
ATOM   2607  SD  MET A 325       0.122   8.128  18.903  1.00 98.52           S  
ATOM   2608  CE  MET A 325       1.138   7.743  20.358  1.00 98.52           C  
ATOM   2609  N   PHE A 326       5.112   8.914  18.366  1.00 98.41           N  
ATOM   2610  CA  PHE A 326       5.999   9.695  19.235  1.00 98.41           C  
ATOM   2611  C   PHE A 326       7.178  10.327  18.474  1.00 98.41           C  
ATOM   2612  CB  PHE A 326       6.463   8.811  20.400  1.00 98.41           C  
ATOM   2613  O   PHE A 326       7.400  11.532  18.579  1.00 98.41           O  
ATOM   2614  CG  PHE A 326       5.350   8.409  21.353  1.00 98.41           C  
ATOM   2615  CD1 PHE A 326       4.569   9.399  21.979  1.00 98.41           C  
ATOM   2616  CD2 PHE A 326       5.100   7.051  21.629  1.00 98.41           C  
ATOM   2617  CE1 PHE A 326       3.529   9.036  22.850  1.00 98.41           C  
ATOM   2618  CE2 PHE A 326       4.071   6.688  22.516  1.00 98.41           C  
ATOM   2619  CZ  PHE A 326       3.281   7.679  23.121  1.00 98.41           C  
ATOM   2620  N   ASN A 327       7.866   9.569  17.619  1.00 98.07           N  
ATOM   2621  CA  ASN A 327       8.980  10.066  16.804  1.00 98.07           C  
ATOM   2622  C   ASN A 327       8.556  11.208  15.861  1.00 98.07           C  
ATOM   2623  CB  ASN A 327       9.586   8.889  16.017  1.00 98.07           C  
ATOM   2624  O   ASN A 327       9.307  12.163  15.678  1.00 98.07           O  
ATOM   2625  CG  ASN A 327      10.323   7.887  16.894  1.00 98.07           C  
ATOM   2626  ND2 ASN A 327      10.613   6.713  16.383  1.00 98.07           N  
ATOM   2627  OD1 ASN A 327      10.683   8.144  18.027  1.00 98.07           O  
ATOM   2628  N   ASN A 328       7.342  11.159  15.303  1.00 97.95           N  
ATOM   2629  CA  ASN A 328       6.758  12.252  14.522  1.00 97.95           C  
ATOM   2630  C   ASN A 328       6.570  13.520  15.370  1.00 97.95           C  
ATOM   2631  CB  ASN A 328       5.397  11.804  13.966  1.00 97.95           C  
ATOM   2632  O   ASN A 328       6.871  14.618  14.904  1.00 97.95           O  
ATOM   2633  CG  ASN A 328       5.471  10.821  12.815  1.00 97.95           C  
ATOM   2634  ND2 ASN A 328       4.399  10.094  12.607  1.00 97.95           N  
ATOM   2635  OD1 ASN A 328       6.423  10.756  12.049  1.00 97.95           O  
ATOM   2636  N   CYS A 329       6.102  13.373  16.614  1.00 97.84           N  
ATOM   2637  CA  CYS A 329       5.957  14.484  17.551  1.00 97.84           C  
ATOM   2638  C   CYS A 329       7.310  15.132  17.872  1.00 97.84           C  
ATOM   2639  CB  CYS A 329       5.235  13.978  18.806  1.00 97.84           C  
ATOM   2640  O   CYS A 329       7.421  16.355  17.798  1.00 97.84           O  
ATOM   2641  SG  CYS A 329       5.129  15.283  20.058  1.00 97.84           S  
ATOM   2642  N   TYR A 330       8.341  14.339  18.175  1.00 97.96           N  
ATOM   2643  CA  TYR A 330       9.684  14.857  18.464  1.00 97.96           C  
ATOM   2644  C   TYR A 330      10.309  15.528  17.235  1.00 97.96           C  
ATOM   2645  CB  TYR A 330      10.578  13.719  18.983  1.00 97.96           C  
ATOM   2646  O   TYR A 330      10.868  16.616  17.343  1.00 97.96           O  
ATOM   2647  CG  TYR A 330      10.003  12.866  20.103  1.00 97.96           C  
ATOM   2648  CD1 TYR A 330       9.119  13.413  21.058  1.00 97.96           C  
ATOM   2649  CD2 TYR A 330      10.341  11.501  20.171  1.00 97.96           C  
ATOM   2650  CE1 TYR A 330       8.554  12.592  22.052  1.00 97.96           C  
ATOM   2651  CE2 TYR A 330       9.783  10.679  21.167  1.00 97.96           C  
ATOM   2652  OH  TYR A 330       8.335  10.431  23.061  1.00 97.96           O  
ATOM   2653  CZ  TYR A 330       8.886  11.223  22.107  1.00 97.96           C  
ATOM   2654  N   LYS A 331      10.145  14.924  16.049  1.00 97.22           N  
ATOM   2655  CA  LYS A 331      10.662  15.455  14.782  1.00 97.22           C  
ATOM   2656  C   LYS A 331      10.013  16.782  14.375  1.00 97.22           C  
ATOM   2657  CB  LYS A 331      10.482  14.393  13.685  1.00 97.22           C  
ATOM   2658  O   LYS A 331      10.699  17.619  13.799  1.00 97.22           O  
ATOM   2659  CG  LYS A 331      11.248  14.777  12.414  1.00 97.22           C  
ATOM   2660  CD  LYS A 331      10.916  13.859  11.240  1.00 97.22           C  
ATOM   2661  CE  LYS A 331      11.757  14.337  10.054  1.00 97.22           C  
ATOM   2662  NZ  LYS A 331      11.311  13.722   8.787  1.00 97.22           N  
ATOM   2663  N   TYR A 332       8.713  16.962  14.625  1.00 97.58           N  
ATOM   2664  CA  TYR A 332       8.007  18.190  14.248  1.00 97.58           C  
ATOM   2665  C   TYR A 332       8.175  19.315  15.274  1.00 97.58           C  
ATOM   2666  CB  TYR A 332       6.522  17.900  13.988  1.00 97.58           C  
ATOM   2667  O   TYR A 332       8.511  20.434  14.908  1.00 97.58           O  
ATOM   2668  CG  TYR A 332       5.791  19.109  13.433  1.00 97.58           C  
ATOM   2669  CD1 TYR A 332       4.850  19.810  14.214  1.00 97.58           C  
ATOM   2670  CD2 TYR A 332       6.133  19.591  12.155  1.00 97.58           C  
ATOM   2671  CE1 TYR A 332       4.249  20.980  13.703  1.00 97.58           C  
ATOM   2672  CE2 TYR A 332       5.550  20.767  11.653  1.00 97.58           C  
ATOM   2673  OH  TYR A 332       4.029  22.598  11.945  1.00 97.58           O  
ATOM   2674  CZ  TYR A 332       4.601  21.465  12.424  1.00 97.58           C  
ATOM   2675  N   ASN A 333       7.963  19.023  16.560  1.00 95.75           N  
ATOM   2676  CA  ASN A 333       7.945  20.056  17.600  1.00 95.75           C  
ATOM   2677  C   ASN A 333       9.343  20.372  18.169  1.00 95.75           C  
ATOM   2678  CB  ASN A 333       6.965  19.645  18.713  1.00 95.75           C  
ATOM   2679  O   ASN A 333       9.504  21.377  18.857  1.00 95.75           O  
ATOM   2680  CG  ASN A 333       5.552  19.376  18.233  1.00 95.75           C  
ATOM   2681  ND2 ASN A 333       5.210  18.136  17.982  1.00 95.75           N  
ATOM   2682  OD1 ASN A 333       4.725  20.256  18.092  1.00 95.75           O  
ATOM   2683  N   GLY A 334      10.342  19.520  17.919  1.00 95.16           N  
ATOM   2684  CA  GLY A 334      11.644  19.562  18.587  1.00 95.16           C  
ATOM   2685  C   GLY A 334      11.626  18.852  19.946  1.00 95.16           C  
ATOM   2686  O   GLY A 334      10.607  18.817  20.642  1.00 95.16           O  
ATOM   2687  N   GLU A 335      12.762  18.268  20.328  1.00 94.54           N  
ATOM   2688  CA  GLU A 335      12.883  17.369  21.487  1.00 94.54           C  
ATOM   2689  C   GLU A 335      12.650  18.017  22.857  1.00 94.54           C  
ATOM   2690  CB  GLU A 335      14.275  16.725  21.472  1.00 94.54           C  
ATOM   2691  O   GLU A 335      12.235  17.311  23.784  1.00 94.54           O  
ATOM   2692  CG  GLU A 335      14.354  15.579  20.450  1.00 94.54           C  
ATOM   2693  CD  GLU A 335      15.137  14.379  20.992  1.00 94.54           C  
ATOM   2694  OE1 GLU A 335      15.976  13.844  20.240  1.00 94.54           O  
ATOM   2695  OE2 GLU A 335      14.823  13.974  22.142  1.00 94.54           O  
ATOM   2696  N   ASP A 336      12.891  19.324  22.960  1.00 95.08           N  
ATOM   2697  CA  ASP A 336      12.756  20.134  24.180  1.00 95.08           C  
ATOM   2698  C   ASP A 336      11.388  20.830  24.292  1.00 95.08           C  
ATOM   2699  CB  ASP A 336      13.892  21.166  24.221  1.00 95.08           C  
ATOM   2700  O   ASP A 336      11.121  21.556  25.250  1.00 95.08           O  
ATOM   2701  CG  ASP A 336      15.264  20.504  24.107  1.00 95.08           C  
ATOM   2702  OD1 ASP A 336      15.551  19.629  24.954  1.00 95.08           O  
ATOM   2703  OD2 ASP A 336      15.980  20.850  23.142  1.00 95.08           O  
ATOM   2704  N   SER A 337      10.505  20.638  23.307  1.00 96.75           N  
ATOM   2705  CA  SER A 337       9.167  21.231  23.325  1.00 96.75           C  
ATOM   2706  C   SER A 337       8.278  20.616  24.406  1.00 96.75           C  
ATOM   2707  CB  SER A 337       8.493  21.121  21.957  1.00 96.75           C  
ATOM   2708  O   SER A 337       8.375  19.433  24.729  1.00 96.75           O  
ATOM   2709  OG  SER A 337       8.249  19.770  21.614  1.00 96.75           O  
ATOM   2710  N   GLU A 338       7.323  21.397  24.911  1.00 94.79           N  
ATOM   2711  CA  GLU A 338       6.328  20.918  25.880  1.00 94.79           C  
ATOM   2712  C   GLU A 338       5.516  19.724  25.336  1.00 94.79           C  
ATOM   2713  CB  GLU A 338       5.436  22.115  26.254  1.00 94.79           C  
ATOM   2714  O   GLU A 338       5.242  18.768  26.061  1.00 94.79           O  
ATOM   2715  CG  GLU A 338       4.283  21.812  27.222  1.00 94.79           C  
ATOM   2716  CD  GLU A 338       4.710  21.276  28.596  1.00 94.79           C  
ATOM   2717  OE1 GLU A 338       3.814  20.892  29.376  1.00 94.79           O  
ATOM   2718  OE2 GLU A 338       5.918  21.199  28.915  1.00 94.79           O  
ATOM   2719  N   VAL A 339       5.214  19.715  24.031  1.00 94.96           N  
ATOM   2720  CA  VAL A 339       4.526  18.595  23.364  1.00 94.96           C  
ATOM   2721  C   VAL A 339       5.418  17.345  23.323  1.00 94.96           C  
ATOM   2722  CB  VAL A 339       4.056  18.972  21.942  1.00 94.96           C  
ATOM   2723  O   VAL A 339       4.943  16.243  23.597  1.00 94.96           O  
ATOM   2724  CG1 VAL A 339       3.008  17.974  21.435  1.00 94.96           C  
ATOM   2725  CG2 VAL A 339       3.406  20.363  21.873  1.00 94.96           C  
ATOM   2726  N   ALA A 340       6.724  17.494  23.064  1.00 97.00           N  
ATOM   2727  CA  ALA A 340       7.680  16.391  23.154  1.00 97.00           C  
ATOM   2728  C   ALA A 340       7.878  15.903  24.597  1.00 97.00           C  
ATOM   2729  CB  ALA A 340       9.009  16.807  22.521  1.00 97.00           C  
ATOM   2730  O   ALA A 340       7.958  14.696  24.811  1.00 97.00           O  
ATOM   2731  N   ARG A 341       7.886  16.794  25.598  1.00 97.78           N  
ATOM   2732  CA  ARG A 341       7.941  16.433  27.025  1.00 97.78           C  
ATOM   2733  C   ARG A 341       6.738  15.577  27.429  1.00 97.78           C  
ATOM   2734  CB  ARG A 341       8.030  17.719  27.869  1.00 97.78           C  
ATOM   2735  O   ARG A 341       6.906  14.552  28.089  1.00 97.78           O  
ATOM   2736  CG  ARG A 341       8.397  17.415  29.330  1.00 97.78           C  
ATOM   2737  CD  ARG A 341       8.291  18.652  30.238  1.00 97.78           C  
ATOM   2738  NE  ARG A 341       6.904  19.125  30.415  1.00 97.78           N  
ATOM   2739  NH1 ARG A 341       6.031  17.393  31.652  1.00 97.78           N  
ATOM   2740  NH2 ARG A 341       4.750  19.121  31.142  1.00 97.78           N  
ATOM   2741  CZ  ARG A 341       5.912  18.555  31.072  1.00 97.78           C  
ATOM   2742  N   VAL A 342       5.539  15.964  26.992  1.00 97.13           N  
ATOM   2743  CA  VAL A 342       4.300  15.197  27.186  1.00 97.13           C  
ATOM   2744  C   VAL A 342       4.341  13.860  26.430  1.00 97.13           C  
ATOM   2745  CB  VAL A 342       3.090  16.069  26.792  1.00 97.13           C  
ATOM   2746  O   VAL A 342       4.008  12.820  27.001  1.00 97.13           O  
ATOM   2747  CG1 VAL A 342       1.809  15.243  26.726  1.00 97.13           C  
ATOM   2748  CG2 VAL A 342       2.870  17.173  27.837  1.00 97.13           C  
ATOM   2749  N   GLY A 343       4.828  13.855  25.185  1.00 97.94           N  
ATOM   2750  CA  GLY A 343       5.046  12.637  24.397  1.00 97.94           C  
ATOM   2751  C   GLY A 343       5.990  11.646  25.081  1.00 97.94           C  
ATOM   2752  O   GLY A 343       5.628  10.485  25.243  1.00 97.94           O  
ATOM   2753  N   LYS A 344       7.140  12.115  25.585  1.00 98.04           N  
ATOM   2754  CA  LYS A 344       8.131  11.309  26.321  1.00 98.04           C  
ATOM   2755  C   LYS A 344       7.523  10.667  27.578  1.00 98.04           C  
ATOM   2756  CB  LYS A 344       9.376  12.180  26.627  1.00 98.04           C  
ATOM   2757  O   LYS A 344       7.815   9.510  27.874  1.00 98.04           O  
ATOM   2758  CG  LYS A 344      10.252  12.412  25.373  1.00 98.04           C  
ATOM   2759  CD  LYS A 344      11.348  13.489  25.530  1.00 98.04           C  
ATOM   2760  CE  LYS A 344      12.191  13.562  24.240  1.00 98.04           C  
ATOM   2761  NZ  LYS A 344      13.228  14.629  24.250  1.00 98.04           N  
ATOM   2762  N   GLN A 345       6.619  11.364  28.277  1.00 97.98           N  
ATOM   2763  CA  GLN A 345       5.886  10.808  29.425  1.00 97.98           C  
ATOM   2764  C   GLN A 345       4.883   9.713  29.020  1.00 97.98           C  
ATOM   2765  CB  GLN A 345       5.196  11.937  30.216  1.00 97.98           C  
ATOM   2766  O   GLN A 345       4.855   8.655  29.649  1.00 97.98           O  
ATOM   2767  CG  GLN A 345       6.225  12.775  30.991  1.00 97.98           C  
ATOM   2768  CD  GLN A 345       5.625  13.899  31.837  1.00 97.98           C  
ATOM   2769  NE2 GLN A 345       6.336  14.351  32.848  1.00 97.98           N  
ATOM   2770  OE1 GLN A 345       4.544  14.421  31.625  1.00 97.98           O  
ATOM   2771  N   LEU A 346       4.089   9.918  27.961  1.00 98.03           N  
ATOM   2772  CA  LEU A 346       3.153   8.892  27.480  1.00 98.03           C  
ATOM   2773  C   LEU A 346       3.880   7.689  26.855  1.00 98.03           C  
ATOM   2774  CB  LEU A 346       2.155   9.528  26.498  1.00 98.03           C  
ATOM   2775  O   LEU A 346       3.430   6.554  27.010  1.00 98.03           O  
ATOM   2776  CG  LEU A 346       0.959   8.619  26.139  1.00 98.03           C  
ATOM   2777  CD1 LEU A 346       0.053   8.332  27.342  1.00 98.03           C  
ATOM   2778  CD2 LEU A 346       0.109   9.300  25.068  1.00 98.03           C  
ATOM   2779  N   GLN A 347       5.019   7.921  26.197  1.00 98.24           N  
ATOM   2780  CA  GLN A 347       5.861   6.863  25.653  1.00 98.24           C  
ATOM   2781  C   GLN A 347       6.449   5.985  26.762  1.00 98.24           C  
ATOM   2782  CB  GLN A 347       6.966   7.450  24.763  1.00 98.24           C  
ATOM   2783  O   GLN A 347       6.397   4.767  26.635  1.00 98.24           O  
ATOM   2784  CG  GLN A 347       7.752   6.288  24.139  1.00 98.24           C  
ATOM   2785  CD  GLN A 347       8.876   6.688  23.206  1.00 98.24           C  
ATOM   2786  NE2 GLN A 347       9.710   5.729  22.874  1.00 98.24           N  
ATOM   2787  OE1 GLN A 347       9.021   7.824  22.775  1.00 98.24           O  
ATOM   2788  N   ALA A 348       6.947   6.561  27.862  1.00 98.18           N  
ATOM   2789  CA  ALA A 348       7.455   5.771  28.985  1.00 98.18           C  
ATOM   2790  C   ALA A 348       6.380   4.814  29.540  1.00 98.18           C  
ATOM   2791  CB  ALA A 348       7.984   6.731  30.056  1.00 98.18           C  
ATOM   2792  O   ALA A 348       6.646   3.630  29.734  1.00 98.18           O  
ATOM   2793  N   ILE A 349       5.141   5.299  29.694  1.00 97.64           N  
ATOM   2794  CA  ILE A 349       3.980   4.490  30.109  1.00 97.64           C  
ATOM   2795  C   ILE A 349       3.655   3.398  29.073  1.00 97.64           C  
ATOM   2796  CB  ILE A 349       2.764   5.419  30.351  1.00 97.64           C  
ATOM   2797  O   ILE A 349       3.250   2.293  29.444  1.00 97.64           O  
ATOM   2798  CG1 ILE A 349       3.034   6.385  31.530  1.00 97.64           C  
ATOM   2799  CG2 ILE A 349       1.468   4.625  30.620  1.00 97.64           C  
ATOM   2800  CD1 ILE A 349       2.120   7.617  31.526  1.00 97.64           C  
ATOM   2801  N   PHE A 350       3.820   3.679  27.778  1.00 98.41           N  
ATOM   2802  CA  PHE A 350       3.658   2.678  26.727  1.00 98.41           C  
ATOM   2803  C   PHE A 350       4.746   1.598  26.791  1.00 98.41           C  
ATOM   2804  CB  PHE A 350       3.610   3.341  25.342  1.00 98.41           C  
ATOM   2805  O   PHE A 350       4.407   0.422  26.904  1.00 98.41           O  
ATOM   2806  CG  PHE A 350       3.713   2.323  24.225  1.00 98.41           C  
ATOM   2807  CD1 PHE A 350       4.936   2.117  23.555  1.00 98.41           C  
ATOM   2808  CD2 PHE A 350       2.612   1.499  23.938  1.00 98.41           C  
ATOM   2809  CE1 PHE A 350       5.054   1.086  22.606  1.00 98.41           C  
ATOM   2810  CE2 PHE A 350       2.728   0.477  22.981  1.00 98.41           C  
ATOM   2811  CZ  PHE A 350       3.950   0.264  22.320  1.00 98.41           C  
ATOM   2812  N   ASP A 351       6.025   1.976  26.738  1.00 98.09           N  
ATOM   2813  CA  ASP A 351       7.148   1.038  26.657  1.00 98.09           C  
ATOM   2814  C   ASP A 351       7.268   0.187  27.944  1.00 98.09           C  
ATOM   2815  CB  ASP A 351       8.448   1.794  26.287  1.00 98.09           C  
ATOM   2816  O   ASP A 351       7.499  -1.019  27.848  1.00 98.09           O  
ATOM   2817  CG  ASP A 351       8.584   2.118  24.781  1.00 98.09           C  
ATOM   2818  OD1 ASP A 351       8.406   1.191  23.953  1.00 98.09           O  
ATOM   2819  OD2 ASP A 351       8.919   3.267  24.409  1.00 98.09           O  
ATOM   2820  N   GLU A 352       6.983   0.745  29.132  1.00 97.47           N  
ATOM   2821  CA  GLU A 352       6.918  -0.008  30.401  1.00 97.47           C  
ATOM   2822  C   GLU A 352       5.837  -1.103  30.370  1.00 97.47           C  
ATOM   2823  CB  GLU A 352       6.629   0.960  31.568  1.00 97.47           C  
ATOM   2824  O   GLU A 352       6.049  -2.215  30.852  1.00 97.47           O  
ATOM   2825  CG  GLU A 352       6.829   0.332  32.962  1.00 97.47           C  
ATOM   2826  CD  GLU A 352       5.781   0.800  33.985  1.00 97.47           C  
ATOM   2827  OE1 GLU A 352       5.189  -0.092  34.643  1.00 97.47           O  
ATOM   2828  OE2 GLU A 352       5.509   2.014  34.077  1.00 97.47           O  
ATOM   2829  N   ASN A 353       4.668  -0.821  29.787  1.00 97.26           N  
ATOM   2830  CA  ASN A 353       3.598  -1.813  29.673  1.00 97.26           C  
ATOM   2831  C   ASN A 353       3.791  -2.762  28.484  1.00 97.26           C  
ATOM   2832  CB  ASN A 353       2.239  -1.102  29.679  1.00 97.26           C  
ATOM   2833  O   ASN A 353       3.392  -3.922  28.567  1.00 97.26           O  
ATOM   2834  CG  ASN A 353       1.928  -0.578  31.068  1.00 97.26           C  
ATOM   2835  ND2 ASN A 353       1.798   0.713  31.237  1.00 97.26           N  
ATOM   2836  OD1 ASN A 353       1.850  -1.330  32.032  1.00 97.26           O  
ATOM   2837  N   PHE A 354       4.444  -2.316  27.410  1.00 97.84           N  
ATOM   2838  CA  PHE A 354       4.784  -3.156  26.266  1.00 97.84           C  
ATOM   2839  C   PHE A 354       5.859  -4.195  26.617  1.00 97.84           C  
ATOM   2840  CB  PHE A 354       5.195  -2.274  25.083  1.00 97.84           C  
ATOM   2841  O   PHE A 354       5.757  -5.339  26.182  1.00 97.84           O  
ATOM   2842  CG  PHE A 354       5.400  -3.073  23.814  1.00 97.84           C  
ATOM   2843  CD1 PHE A 354       6.697  -3.453  23.422  1.00 97.84           C  
ATOM   2844  CD2 PHE A 354       4.286  -3.498  23.065  1.00 97.84           C  
ATOM   2845  CE1 PHE A 354       6.882  -4.251  22.280  1.00 97.84           C  
ATOM   2846  CE2 PHE A 354       4.472  -4.299  21.925  1.00 97.84           C  
ATOM   2847  CZ  PHE A 354       5.769  -4.672  21.532  1.00 97.84           C  
ATOM   2848  N   ALA A 355       6.816  -3.855  27.487  1.00 97.07           N  
ATOM   2849  CA  ALA A 355       7.798  -4.800  28.029  1.00 97.07           C  
ATOM   2850  C   ALA A 355       7.172  -5.962  28.834  1.00 97.07           C  
ATOM   2851  CB  ALA A 355       8.788  -4.003  28.887  1.00 97.07           C  
ATOM   2852  O   ALA A 355       7.816  -6.986  29.036  1.00 97.07           O  
ATOM   2853  N   LYS A 356       5.910  -5.827  29.271  1.00 96.35           N  
ATOM   2854  CA  LYS A 356       5.136  -6.871  29.973  1.00 96.35           C  
ATOM   2855  C   LYS A 356       4.305  -7.743  29.019  1.00 96.35           C  
ATOM   2856  CB  LYS A 356       4.233  -6.226  31.040  1.00 96.35           C  
ATOM   2857  O   LYS A 356       3.599  -8.640  29.475  1.00 96.35           O  
ATOM   2858  CG  LYS A 356       4.983  -5.340  32.051  1.00 96.35           C  
ATOM   2859  CD  LYS A 356       3.995  -4.473  32.845  1.00 96.35           C  
ATOM   2860  CE  LYS A 356       4.736  -3.333  33.550  1.00 96.35           C  
ATOM   2861  NZ  LYS A 356       3.806  -2.258  33.965  1.00 96.35           N  
ATOM   2862  N   VAL A 357       4.331  -7.469  27.711  1.00 95.29           N  
ATOM   2863  CA  VAL A 357       3.635  -8.277  26.700  1.00 95.29           C  
ATOM   2864  C   VAL A 357       4.502  -9.495  26.371  1.00 95.29           C  
ATOM   2865  CB  VAL A 357       3.331  -7.465  25.424  1.00 95.29           C  
ATOM   2866  O   VAL A 357       5.624  -9.294  25.892  1.00 95.29           O  
ATOM   2867  CG1 VAL A 357       2.610  -8.308  24.369  1.00 95.29           C  
ATOM   2868  CG2 VAL A 357       2.424  -6.273  25.737  1.00 95.29           C  
ATOM   2869  N   PRO A 358       4.012 -10.737  26.569  1.00 90.09           N  
ATOM   2870  CA  PRO A 358       4.765 -11.934  26.204  1.00 90.09           C  
ATOM   2871  C   PRO A 358       5.071 -11.940  24.706  1.00 90.09           C  
ATOM   2872  CB  PRO A 358       3.889 -13.124  26.607  1.00 90.09           C  
ATOM   2873  O   PRO A 358       4.408 -11.271  23.908  1.00 90.09           O  
ATOM   2874  CG  PRO A 358       2.475 -12.556  26.509  1.00 90.09           C  
ATOM   2875  CD  PRO A 358       2.665 -11.114  26.981  1.00 90.09           C  
ATOM   2876  N   ASP A 359       6.107 -12.656  24.302  1.00 83.93           N  
ATOM   2877  CA  ASP A 359       6.287 -12.992  22.895  1.00 83.93           C  
ATOM   2878  C   ASP A 359       5.249 -14.031  22.461  1.00 83.93           C  
ATOM   2879  CB  ASP A 359       7.756 -13.354  22.634  1.00 83.93           C  
ATOM   2880  O   ASP A 359       4.739 -14.804  23.275  1.00 83.93           O  
ATOM   2881  CG  ASP A 359       8.497 -12.029  22.485  1.00 83.93           C  
ATOM   2882  OD1 ASP A 359       8.305 -11.403  21.422  1.00 83.93           O  
ATOM   2883  OD2 ASP A 359       8.934 -11.452  23.509  1.00 83.93           O  
ATOM   2884  N   ASP A 360       4.870 -14.003  21.182  1.00 69.23           N  
ATOM   2885  CA  ASP A 360       4.036 -15.061  20.607  1.00 69.23           C  
ATOM   2886  C   ASP A 360       4.953 -16.287  20.381  1.00 69.23           C  
ATOM   2887  CB  ASP A 360       3.287 -14.565  19.344  1.00 69.23           C  
ATOM   2888  O   ASP A 360       5.435 -16.520  19.274  1.00 69.23           O  
ATOM   2889  CG  ASP A 360       2.036 -13.688  19.595  1.00 69.23           C  
ATOM   2890  OD1 ASP A 360       1.186 -13.997  20.469  1.00 69.23           O  
ATOM   2891  OD2 ASP A 360       1.810 -12.716  18.831  1.00 69.23           O  
ATOM   2892  N   GLU A 361       5.241 -17.015  21.471  1.00 59.13           N  
ATOM   2893  CA  GLU A 361       6.159 -18.166  21.551  1.00 59.13           C  
ATOM   2894  C   GLU A 361       5.897 -19.208  20.446  1.00 59.13           C  
ATOM   2895  CB  GLU A 361       6.036 -18.840  22.937  1.00 59.13           C  
ATOM   2896  O   GLU A 361       4.960 -20.011  20.513  1.00 59.13           O  
ATOM   2897  CG  GLU A 361       6.667 -18.057  24.101  1.00 59.13           C  
ATOM   2898  CD  GLU A 361       8.201 -18.130  24.102  1.00 59.13           C  
ATOM   2899  OE1 GLU A 361       8.829 -17.057  23.969  1.00 59.13           O  
ATOM   2900  OE2 GLU A 361       8.730 -19.256  24.237  1.00 59.13           O  
ATOM   2901  N   SER A 362       6.752 -19.225  19.421  1.00 51.61           N  
ATOM   2902  CA  SER A 362       6.767 -20.269  18.394  1.00 51.61           C  
ATOM   2903  C   SER A 362       7.566 -21.482  18.886  1.00 51.61           C  
ATOM   2904  CB  SER A 362       7.283 -19.710  17.062  1.00 51.61           C  
ATOM   2905  O   SER A 362       8.765 -21.574  18.622  1.00 51.61           O  
ATOM   2906  OG  SER A 362       8.614 -19.251  17.175  1.00 51.61           O  
ATOM   2907  N   ASP A 363       6.875 -22.369  19.609  1.00 40.22           N  
ATOM   2908  CA  ASP A 363       7.337 -23.618  20.249  1.00 40.22           C  
ATOM   2909  C   ASP A 363       8.583 -24.267  19.584  1.00 40.22           C  
ATOM   2910  CB  ASP A 363       6.134 -24.583  20.279  1.00 40.22           C  
ATOM   2911  O   ASP A 363       8.466 -24.933  18.546  1.00 40.22           O  
ATOM   2912  CG  ASP A 363       6.300 -25.776  21.228  1.00 40.22           C  
ATOM   2913  OD1 ASP A 363       7.372 -25.893  21.862  1.00 40.22           O  
ATOM   2914  OD2 ASP A 363       5.315 -26.544  21.332  1.00 40.22           O  
ATOM   2915  N   PRO A 364       9.801 -24.047  20.124  1.00 38.48           N  
ATOM   2916  CA  PRO A 364      11.045 -24.336  19.412  1.00 38.48           C  
ATOM   2917  C   PRO A 364      11.602 -25.743  19.715  1.00 38.48           C  
ATOM   2918  CB  PRO A 364      11.973 -23.176  19.797  1.00 38.48           C  
ATOM   2919  O   PRO A 364      12.752 -25.879  20.138  1.00 38.48           O  
ATOM   2920  CG  PRO A 364      11.591 -22.917  21.252  1.00 38.48           C  
ATOM   2921  CD  PRO A 364      10.083 -23.173  21.262  1.00 38.48           C  
ATOM   2922  N   ALA A 365      10.817 -26.806  19.485  1.00 40.74           N  
ATOM   2923  CA  ALA A 365      11.227 -28.184  19.798  1.00 40.74           C  
ATOM   2924  C   ALA A 365      10.915 -29.248  18.713  1.00 40.74           C  
ATOM   2925  CB  ALA A 365      10.633 -28.563  21.160  1.00 40.74           C  
ATOM   2926  O   ALA A 365       9.771 -29.581  18.431  1.00 40.74           O  
ATOM   2927  N   ALA A 366      11.990 -29.846  18.179  1.00 42.25           N  
ATOM   2928  CA  ALA A 366      12.108 -31.203  17.618  1.00 42.25           C  
ATOM   2929  C   ALA A 366      11.012 -31.779  16.676  1.00 42.25           C  
ATOM   2930  CB  ALA A 366      12.368 -32.155  18.797  1.00 42.25           C  
ATOM   2931  O   ALA A 366      10.087 -32.461  17.117  1.00 42.25           O  
ATOM   2932  N   SER A 367      11.291 -31.799  15.363  1.00 38.59           N  
ATOM   2933  CA  SER A 367      11.821 -33.027  14.708  1.00 38.59           C  
ATOM   2934  C   SER A 367      12.181 -32.825  13.219  1.00 38.59           C  
ATOM   2935  CB  SER A 367      10.849 -34.215  14.770  1.00 38.59           C  
ATOM   2936  O   SER A 367      11.478 -32.093  12.519  1.00 38.59           O  
ATOM   2937  OG  SER A 367      10.899 -34.787  16.060  1.00 38.59           O  
ATOM   2938  N   PRO A 368      13.245 -33.478  12.705  1.00 43.91           N  
ATOM   2939  CA  PRO A 368      13.489 -33.625  11.268  1.00 43.91           C  
ATOM   2940  C   PRO A 368      12.571 -34.699  10.649  1.00 43.91           C  
ATOM   2941  CB  PRO A 368      14.968 -34.006  11.162  1.00 43.91           C  
ATOM   2942  O   PRO A 368      12.090 -35.573  11.361  1.00 43.91           O  
ATOM   2943  CG  PRO A 368      15.180 -34.861  12.412  1.00 43.91           C  
ATOM   2944  CD  PRO A 368      14.256 -34.220  13.451  1.00 43.91           C  
ATOM   2945  N   ASP A 369      12.375 -34.628   9.326  1.00 44.38           N  
ATOM   2946  CA  ASP A 369      11.509 -35.480   8.482  1.00 44.38           C  
ATOM   2947  C   ASP A 369      10.015 -35.577   8.899  1.00 44.38           C  
ATOM   2948  CB  ASP A 369      12.151 -36.862   8.253  1.00 44.38           C  
ATOM   2949  O   ASP A 369       9.646 -36.004   9.982  1.00 44.38           O  
ATOM   2950  CG  ASP A 369      13.439 -36.798   7.420  1.00 44.38           C  
ATOM   2951  OD1 ASP A 369      13.589 -35.812   6.657  1.00 44.38           O  
ATOM   2952  OD2 ASP A 369      14.240 -37.751   7.518  1.00 44.38           O  
ATOM   2953  N   GLY A 370       9.024 -35.239   8.066  1.00 39.22           N  
ATOM   2954  CA  GLY A 370       9.059 -34.815   6.661  1.00 39.22           C  
ATOM   2955  C   GLY A 370       7.786 -34.062   6.237  1.00 39.22           C  
ATOM   2956  O   GLY A 370       7.264 -34.295   5.152  1.00 39.22           O  
ATOM   2957  N   ARG A 371       7.312 -33.139   7.091  1.00 43.69           N  
ATOM   2958  CA  ARG A 371       6.107 -32.281   6.952  1.00 43.69           C  
ATOM   2959  C   ARG A 371       4.733 -32.985   7.042  1.00 43.69           C  
ATOM   2960  CB  ARG A 371       6.134 -31.426   5.667  1.00 43.69           C  
ATOM   2961  O   ARG A 371       4.150 -33.334   6.014  1.00 43.69           O  
ATOM   2962  CG  ARG A 371       7.414 -30.635   5.388  1.00 43.69           C  
ATOM   2963  CD  ARG A 371       7.159 -29.760   4.153  1.00 43.69           C  
ATOM   2964  NE  ARG A 371       8.417 -29.275   3.558  1.00 43.69           N  
ATOM   2965  NH1 ARG A 371       7.861 -27.061   3.250  1.00 43.69           N  
ATOM   2966  NH2 ARG A 371       9.830 -27.824   2.534  1.00 43.69           N  
ATOM   2967  CZ  ARG A 371       8.691 -28.060   3.119  1.00 43.69           C  
ATOM   2968  N   PRO A 372       4.086 -33.001   8.222  1.00 39.79           N  
ATOM   2969  CA  PRO A 372       2.638 -32.814   8.260  1.00 39.79           C  
ATOM   2970  C   PRO A 372       2.307 -31.388   7.775  1.00 39.79           C  
ATOM   2971  CB  PRO A 372       2.243 -33.050   9.720  1.00 39.79           C  
ATOM   2972  O   PRO A 372       2.924 -30.414   8.207  1.00 39.79           O  
ATOM   2973  CG  PRO A 372       3.477 -32.586  10.498  1.00 39.79           C  
ATOM   2974  CD  PRO A 372       4.649 -32.903   9.565  1.00 39.79           C  
ATOM   2975  N   VAL A 373       1.348 -31.238   6.859  1.00 45.05           N  
ATOM   2976  CA  VAL A 373       0.833 -29.909   6.474  1.00 45.05           C  
ATOM   2977  C   VAL A 373      -0.054 -29.393   7.605  1.00 45.05           C  
ATOM   2978  CB  VAL A 373       0.054 -29.960   5.143  1.00 45.05           C  
ATOM   2979  O   VAL A 373      -0.910 -30.147   8.063  1.00 45.05           O  
ATOM   2980  CG1 VAL A 373      -0.513 -28.586   4.753  1.00 45.05           C  
ATOM   2981  CG2 VAL A 373       0.958 -30.426   3.993  1.00 45.05           C  
ATOM   2982  N   ASP A 374       0.116 -28.129   8.024  1.00 58.31           N  
ATOM   2983  CA  ASP A 374      -0.710 -27.514   9.076  1.00 58.31           C  
ATOM   2984  C   ASP A 374      -2.197 -27.790   8.826  1.00 58.31           C  
ATOM   2985  CB  ASP A 374      -0.459 -26.000   9.206  1.00 58.31           C  
ATOM   2986  O   ASP A 374      -2.794 -27.342   7.841  1.00 58.31           O  
ATOM   2987  CG  ASP A 374      -1.558 -25.300  10.033  1.00 58.31           C  
ATOM   2988  OD1 ASP A 374      -2.111 -25.917  10.975  1.00 58.31           O  
ATOM   2989  OD2 ASP A 374      -1.974 -24.193   9.635  1.00 58.31           O  
ATOM   2990  N   GLN A 375      -2.789 -28.553   9.741  1.00 60.92           N  
ATOM   2991  CA  GLN A 375      -4.142 -29.055   9.595  1.00 60.92           C  
ATOM   2992  C   GLN A 375      -5.180 -27.933   9.750  1.00 60.92           C  
ATOM   2993  CB  GLN A 375      -4.314 -30.239  10.558  1.00 60.92           C  
ATOM   2994  O   GLN A 375      -6.268 -28.045   9.183  1.00 60.92           O  
ATOM   2995  CG  GLN A 375      -5.513 -31.126  10.189  1.00 60.92           C  
ATOM   2996  CD  GLN A 375      -5.444 -32.526  10.802  1.00 60.92           C  
ATOM   2997  NE2 GLN A 375      -6.406 -33.378  10.528  1.00 60.92           N  
ATOM   2998  OE1 GLN A 375      -4.539 -32.903  11.521  1.00 60.92           O  
ATOM   2999  N   ASN A 376      -4.838 -26.812  10.404  1.00 68.28           N  
ATOM   3000  CA  ASN A 376      -5.680 -25.616  10.419  1.00 68.28           C  
ATOM   3001  C   ASN A 376      -5.682 -24.917   9.056  1.00 68.28           C  
ATOM   3002  CB  ASN A 376      -5.238 -24.656  11.531  1.00 68.28           C  
ATOM   3003  O   ASN A 376      -6.761 -24.647   8.523  1.00 68.28           O  
ATOM   3004  CG  ASN A 376      -5.580 -25.188  12.905  1.00 68.28           C  
ATOM   3005  ND2 ASN A 376      -4.589 -25.431  13.726  1.00 68.28           N  
ATOM   3006  OD1 ASN A 376      -6.740 -25.374  13.243  1.00 68.28           O  
ATOM   3007  N   MET A 377      -4.517 -24.675   8.447  1.00 65.04           N  
ATOM   3008  CA  MET A 377      -4.425 -24.134   7.089  1.00 65.04           C  
ATOM   3009  C   MET A 377      -5.063 -25.071   6.057  1.00 65.04           C  
ATOM   3010  CB  MET A 377      -2.966 -23.798   6.749  1.00 65.04           C  
ATOM   3011  O   MET A 377      -5.816 -24.598   5.206  1.00 65.04           O  
ATOM   3012  CG  MET A 377      -2.805 -23.297   5.308  1.00 65.04           C  
ATOM   3013  SD  MET A 377      -1.321 -22.306   4.977  1.00 65.04           S  
ATOM   3014  CE  MET A 377      -0.021 -23.380   5.646  1.00 65.04           C  
ATOM   3015  N   TYR A 378      -4.869 -26.390   6.155  1.00 66.23           N  
ATOM   3016  CA  TYR A 378      -5.539 -27.343   5.264  1.00 66.23           C  
ATOM   3017  C   TYR A 378      -7.066 -27.280   5.428  1.00 66.23           C  
ATOM   3018  CB  TYR A 378      -4.998 -28.764   5.484  1.00 66.23           C  
ATOM   3019  O   TYR A 378      -7.798 -27.193   4.440  1.00 66.23           O  
ATOM   3020  CG  TYR A 378      -5.180 -29.657   4.268  1.00 66.23           C  
ATOM   3021  CD1 TYR A 378      -6.355 -30.416   4.096  1.00 66.23           C  
ATOM   3022  CD2 TYR A 378      -4.165 -29.706   3.293  1.00 66.23           C  
ATOM   3023  CE1 TYR A 378      -6.511 -31.222   2.950  1.00 66.23           C  
ATOM   3024  CE2 TYR A 378      -4.313 -30.512   2.148  1.00 66.23           C  
ATOM   3025  OH  TYR A 378      -5.659 -32.033   0.864  1.00 66.23           O  
ATOM   3026  CZ  TYR A 378      -5.490 -31.270   1.975  1.00 66.23           C  
ATOM   3027  N   GLN A 379      -7.569 -27.225   6.665  1.00 72.46           N  
ATOM   3028  CA  GLN A 379      -9.000 -27.086   6.937  1.00 72.46           C  
ATOM   3029  C   GLN A 379      -9.561 -25.729   6.473  1.00 72.46           C  
ATOM   3030  CB  GLN A 379      -9.246 -27.342   8.434  1.00 72.46           C  
ATOM   3031  O   GLN A 379     -10.701 -25.669   6.001  1.00 72.46           O  
ATOM   3032  CG  GLN A 379     -10.724 -27.459   8.824  1.00 72.46           C  
ATOM   3033  CD  GLN A 379     -11.416 -28.609   8.102  1.00 72.46           C  
ATOM   3034  NE2 GLN A 379     -12.069 -28.355   6.989  1.00 72.46           N  
ATOM   3035  OE1 GLN A 379     -11.374 -29.756   8.504  1.00 72.46           O  
ATOM   3036  N   LEU A 380      -8.777 -24.648   6.557  1.00 75.01           N  
ATOM   3037  CA  LEU A 380      -9.122 -23.316   6.056  1.00 75.01           C  
ATOM   3038  C   LEU A 380      -9.196 -23.290   4.522  1.00 75.01           C  
ATOM   3039  CB  LEU A 380      -8.105 -22.298   6.609  1.00 75.01           C  
ATOM   3040  O   LEU A 380     -10.174 -22.780   3.976  1.00 75.01           O  
ATOM   3041  CG  LEU A 380      -8.386 -20.829   6.238  1.00 75.01           C  
ATOM   3042  CD1 LEU A 380      -9.716 -20.332   6.815  1.00 75.01           C  
ATOM   3043  CD2 LEU A 380      -7.269 -19.939   6.780  1.00 75.01           C  
ATOM   3044  N   ILE A 381      -8.228 -23.906   3.835  1.00 75.31           N  
ATOM   3045  CA  ILE A 381      -8.213 -24.075   2.374  1.00 75.31           C  
ATOM   3046  C   ILE A 381      -9.431 -24.892   1.920  1.00 75.31           C  
ATOM   3047  CB  ILE A 381      -6.867 -24.703   1.931  1.00 75.31           C  
ATOM   3048  O   ILE A 381     -10.165 -24.455   1.035  1.00 75.31           O  
ATOM   3049  CG1 ILE A 381      -5.723 -23.673   2.094  1.00 75.31           C  
ATOM   3050  CG2 ILE A 381      -6.919 -25.198   0.473  1.00 75.31           C  
ATOM   3051  CD1 ILE A 381      -4.320 -24.295   2.048  1.00 75.31           C  
ATOM   3052  N   GLN A 382      -9.721 -26.024   2.570  1.00 77.26           N  
ATOM   3053  CA  GLN A 382     -10.907 -26.838   2.271  1.00 77.26           C  
ATOM   3054  C   GLN A 382     -12.218 -26.057   2.480  1.00 77.26           C  
ATOM   3055  CB  GLN A 382     -10.880 -28.114   3.131  1.00 77.26           C  
ATOM   3056  O   GLN A 382     -13.134 -26.135   1.659  1.00 77.26           O  
ATOM   3057  CG  GLN A 382      -9.784 -29.108   2.701  1.00 77.26           C  
ATOM   3058  CD  GLN A 382     -10.014 -29.736   1.330  1.00 77.26           C  
ATOM   3059  NE2 GLN A 382      -9.003 -30.337   0.741  1.00 77.26           N  
ATOM   3060  OE1 GLN A 382     -11.096 -29.702   0.765  1.00 77.26           O  
ATOM   3061  N   ASN A 383     -12.307 -25.239   3.535  1.00 80.93           N  
ATOM   3062  CA  ASN A 383     -13.458 -24.363   3.768  1.00 80.93           C  
ATOM   3063  C   ASN A 383     -13.592 -23.269   2.690  1.00 80.93           C  
ATOM   3064  CB  ASN A 383     -13.358 -23.766   5.183  1.00 80.93           C  
ATOM   3065  O   ASN A 383     -14.706 -22.997   2.236  1.00 80.93           O  
ATOM   3066  CG  ASN A 383     -13.699 -24.761   6.282  1.00 80.93           C  
ATOM   3067  ND2 ASN A 383     -13.126 -24.612   7.453  1.00 80.93           N  
ATOM   3068  OD1 ASN A 383     -14.519 -25.651   6.129  1.00 80.93           O  
ATOM   3069  N   ALA A 384     -12.481 -22.674   2.243  1.00 79.79           N  
ATOM   3070  CA  ALA A 384     -12.468 -21.674   1.177  1.00 79.79           C  
ATOM   3071  C   ALA A 384     -12.893 -22.267  -0.180  1.00 79.79           C  
ATOM   3072  CB  ALA A 384     -11.072 -21.039   1.119  1.00 79.79           C  
ATOM   3073  O   ALA A 384     -13.744 -21.693  -0.859  1.00 79.79           O  
ATOM   3074  N   ILE A 385     -12.385 -23.453  -0.538  1.00 83.81           N  
ATOM   3075  CA  ILE A 385     -12.793 -24.201  -1.742  1.00 83.81           C  
ATOM   3076  C   ILE A 385     -14.300 -24.502  -1.703  1.00 83.81           C  
ATOM   3077  CB  ILE A 385     -11.945 -25.493  -1.872  1.00 83.81           C  
ATOM   3078  O   ILE A 385     -15.005 -24.293  -2.693  1.00 83.81           O  
ATOM   3079  CG1 ILE A 385     -10.473 -25.141  -2.196  1.00 83.81           C  
ATOM   3080  CG2 ILE A 385     -12.504 -26.437  -2.957  1.00 83.81           C  
ATOM   3081  CD1 ILE A 385      -9.500 -26.312  -2.004  1.00 83.81           C  
ATOM   3082  N   LYS A 386     -14.818 -24.940  -0.550  1.00 83.31           N  
ATOM   3083  CA  LYS A 386     -16.232 -25.300  -0.368  1.00 83.31           C  
ATOM   3084  C   LYS A 386     -17.178 -24.101  -0.492  1.00 83.31           C  
ATOM   3085  CB  LYS A 386     -16.355 -26.026   0.978  1.00 83.31           C  
ATOM   3086  O   LYS A 386     -18.207 -24.205  -1.161  1.00 83.31           O  
ATOM   3087  CG  LYS A 386     -17.720 -26.691   1.191  1.00 83.31           C  
ATOM   3088  CD  LYS A 386     -17.658 -27.557   2.456  1.00 83.31           C  
ATOM   3089  CE  LYS A 386     -18.957 -28.341   2.658  1.00 83.31           C  
ATOM   3090  NZ  LYS A 386     -18.824 -29.295   3.788  1.00 83.31           N  
ATOM   3091  N   GLU A 387     -16.835 -22.951   0.093  1.00 78.99           N  
ATOM   3092  CA  GLU A 387     -17.619 -21.721  -0.097  1.00 78.99           C  
ATOM   3093  C   GLU A 387     -17.464 -21.148  -1.519  1.00 78.99           C  
ATOM   3094  CB  GLU A 387     -17.302 -20.674   0.985  1.00 78.99           C  
ATOM   3095  O   GLU A 387     -18.450 -20.658  -2.072  1.00 78.99           O  
ATOM   3096  CG  GLU A 387     -17.868 -21.024   2.377  1.00 78.99           C  
ATOM   3097  CD  GLU A 387     -19.408 -21.053   2.444  1.00 78.99           C  
ATOM   3098  OE1 GLU A 387     -20.001 -22.075   2.868  1.00 78.99           O  
ATOM   3099  OE2 GLU A 387     -20.085 -20.060   2.090  1.00 78.99           O  
ATOM   3100  N   HIS A 388     -16.302 -21.291  -2.174  1.00 82.73           N  
ATOM   3101  CA  HIS A 388     -16.152 -20.914  -3.584  1.00 82.73           C  
ATOM   3102  C   HIS A 388     -17.061 -21.755  -4.494  1.00 82.73           C  
ATOM   3103  CB  HIS A 388     -14.684 -20.989  -4.033  1.00 82.73           C  
ATOM   3104  O   HIS A 388     -17.811 -21.176  -5.279  1.00 82.73           O  
ATOM   3105  CG  HIS A 388     -14.442 -20.526  -5.457  1.00 82.73           C  
ATOM   3106  CD2 HIS A 388     -13.235 -20.513  -6.105  1.00 82.73           C  
ATOM   3107  ND1 HIS A 388     -15.376 -20.049  -6.357  1.00 82.73           N  
ATOM   3108  CE1 HIS A 388     -14.747 -19.753  -7.504  1.00 82.73           C  
ATOM   3109  NE2 HIS A 388     -13.441 -20.028  -7.401  1.00 82.73           N  
ATOM   3110  N   GLN A 389     -17.067 -23.089  -4.372  1.00 85.23           N  
ATOM   3111  CA  GLN A 389     -17.966 -23.956  -5.152  1.00 85.23           C  
ATOM   3112  C   GLN A 389     -19.442 -23.587  -4.948  1.00 85.23           C  
ATOM   3113  CB  GLN A 389     -17.773 -25.424  -4.745  1.00 85.23           C  
ATOM   3114  O   GLN A 389     -20.219 -23.524  -5.901  1.00 85.23           O  
ATOM   3115  CG  GLN A 389     -16.507 -26.071  -5.324  1.00 85.23           C  
ATOM   3116  CD  GLN A 389     -16.416 -27.557  -4.974  1.00 85.23           C  
ATOM   3117  NE2 GLN A 389     -15.548 -28.304  -5.619  1.00 85.23           N  
ATOM   3118  OE1 GLN A 389     -17.126 -28.078  -4.128  1.00 85.23           O  
ATOM   3119  N   LYS A 390     -19.836 -23.307  -3.704  1.00 86.44           N  
ATOM   3120  CA  LYS A 390     -21.187 -22.867  -3.336  1.00 86.44           C  
ATOM   3121  C   LYS A 390     -21.557 -21.524  -3.979  1.00 86.44           C  
ATOM   3122  CB  LYS A 390     -21.204 -22.831  -1.809  1.00 86.44           C  
ATOM   3123  O   LYS A 390     -22.665 -21.402  -4.501  1.00 86.44           O  
ATOM   3124  CG  LYS A 390     -22.491 -22.347  -1.129  1.00 86.44           C  
ATOM   3125  CD  LYS A 390     -22.144 -22.293   0.362  1.00 86.44           C  
ATOM   3126  CE  LYS A 390     -23.180 -21.618   1.254  1.00 86.44           C  
ATOM   3127  NZ  LYS A 390     -22.497 -21.183   2.494  1.00 86.44           N  
ATOM   3128  N   LEU A 391     -20.638 -20.555  -4.010  1.00 82.96           N  
ATOM   3129  CA  LEU A 391     -20.836 -19.269  -4.684  1.00 82.96           C  
ATOM   3130  C   LEU A 391     -20.914 -19.426  -6.213  1.00 82.96           C  
ATOM   3131  CB  LEU A 391     -19.719 -18.302  -4.250  1.00 82.96           C  
ATOM   3132  O   LEU A 391     -21.798 -18.843  -6.836  1.00 82.96           O  
ATOM   3133  CG  LEU A 391     -19.882 -16.864  -4.780  1.00 82.96           C  
ATOM   3134  CD1 LEU A 391     -21.150 -16.185  -4.252  1.00 82.96           C  
ATOM   3135  CD2 LEU A 391     -18.681 -16.022  -4.352  1.00 82.96           C  
ATOM   3136  N   THR A 392     -20.069 -20.271  -6.812  1.00 84.26           N  
ATOM   3137  CA  THR A 392     -20.124 -20.609  -8.246  1.00 84.26           C  
ATOM   3138  C   THR A 392     -21.469 -21.241  -8.613  1.00 84.26           C  
ATOM   3139  CB  THR A 392     -18.964 -21.544  -8.628  1.00 84.26           C  
ATOM   3140  O   THR A 392     -22.115 -20.808  -9.562  1.00 84.26           O  
ATOM   3141  CG2 THR A 392     -18.916 -21.873 -10.119  1.00 84.26           C  
ATOM   3142  OG1 THR A 392     -17.737 -20.922  -8.323  1.00 84.26           O  
ATOM   3143  N   ASN A 393     -21.960 -22.192  -7.811  1.00 86.76           N  
ATOM   3144  CA  ASN A 393     -23.281 -22.803  -7.996  1.00 86.76           C  
ATOM   3145  C   ASN A 393     -24.438 -21.796  -7.838  1.00 86.76           C  
ATOM   3146  CB  ASN A 393     -23.419 -23.969  -7.000  1.00 86.76           C  
ATOM   3147  O   ASN A 393     -25.457 -21.914  -8.519  1.00 86.76           O  
ATOM   3148  CG  ASN A 393     -22.626 -25.198  -7.414  1.00 86.76           C  
ATOM   3149  ND2 ASN A 393     -22.074 -25.936  -6.481  1.00 86.76           N  
ATOM   3150  OD1 ASN A 393     -22.531 -25.540  -8.576  1.00 86.76           O  
ATOM   3151  N   GLN A 394     -24.299 -20.792  -6.966  1.00 85.49           N  
ATOM   3152  CA  GLN A 394     -25.273 -19.703  -6.843  1.00 85.49           C  
ATOM   3153  C   GLN A 394     -25.247 -18.774  -8.070  1.00 85.49           C  
ATOM   3154  CB  GLN A 394     -25.026 -18.950  -5.524  1.00 85.49           C  
ATOM   3155  O   GLN A 394     -26.307 -18.395  -8.567  1.00 85.49           O  
ATOM   3156  CG  GLN A 394     -26.077 -17.856  -5.273  1.00 85.49           C  
ATOM   3157  CD  GLN A 394     -25.943 -17.176  -3.911  1.00 85.49           C  
ATOM   3158  NE2 GLN A 394     -26.709 -16.137  -3.663  1.00 85.49           N  
ATOM   3159  OE1 GLN A 394     -25.186 -17.564  -3.036  1.00 85.49           O  
ATOM   3160  N   PHE A 395     -24.059 -18.452  -8.591  1.00 85.19           N  
ATOM   3161  CA  PHE A 395     -23.895 -17.648  -9.804  1.00 85.19           C  
ATOM   3162  C   PHE A 395     -24.459 -18.360 -11.044  1.00 85.19           C  
ATOM   3163  CB  PHE A 395     -22.411 -17.294  -9.974  1.00 85.19           C  
ATOM   3164  O   PHE A 395     -25.168 -17.739 -11.834  1.00 85.19           O  
ATOM   3165  CG  PHE A 395     -22.160 -16.265 -11.058  1.00 85.19           C  
ATOM   3166  CD1 PHE A 395     -21.846 -16.672 -12.369  1.00 85.19           C  
ATOM   3167  CD2 PHE A 395     -22.268 -14.893 -10.760  1.00 85.19           C  
ATOM   3168  CE1 PHE A 395     -21.643 -15.711 -13.375  1.00 85.19           C  
ATOM   3169  CE2 PHE A 395     -22.064 -13.932 -11.766  1.00 85.19           C  
ATOM   3170  CZ  PHE A 395     -21.753 -14.341 -13.075  1.00 85.19           C  
ATOM   3171  N   GLN A 396     -24.235 -19.673 -11.168  1.00 86.61           N  
ATOM   3172  CA  GLN A 396     -24.787 -20.502 -12.243  1.00 86.61           C  
ATOM   3173  C   GLN A 396     -26.323 -20.417 -12.285  1.00 86.61           C  
ATOM   3174  CB  GLN A 396     -24.308 -21.954 -12.051  1.00 86.61           C  
ATOM   3175  O   GLN A 396     -26.895 -20.087 -13.321  1.00 86.61           O  
ATOM   3176  CG  GLN A 396     -24.491 -22.817 -13.312  1.00 86.61           C  
ATOM   3177  CD  GLN A 396     -23.517 -22.472 -14.440  1.00 86.61           C  
ATOM   3178  NE2 GLN A 396     -23.695 -23.039 -15.611  1.00 86.61           N  
ATOM   3179  OE1 GLN A 396     -22.583 -21.700 -14.299  1.00 86.61           O  
ATOM   3180  N   ARG A 397     -26.988 -20.608 -11.135  1.00 88.81           N  
ATOM   3181  CA  ARG A 397     -28.455 -20.491 -11.011  1.00 88.81           C  
ATOM   3182  C   ARG A 397     -28.965 -19.092 -11.356  1.00 88.81           C  
ATOM   3183  CB  ARG A 397     -28.890 -20.861  -9.589  1.00 88.81           C  
ATOM   3184  O   ARG A 397     -29.966 -18.962 -12.052  1.00 88.81           O  
ATOM   3185  CG  ARG A 397     -28.726 -22.357  -9.305  1.00 88.81           C  
ATOM   3186  CD  ARG A 397     -29.043 -22.629  -7.833  1.00 88.81           C  
ATOM   3187  NE  ARG A 397     -28.849 -24.050  -7.502  1.00 88.81           N  
ATOM   3188  NH1 ARG A 397     -29.982 -24.062  -5.505  1.00 88.81           N  
ATOM   3189  NH2 ARG A 397     -29.042 -25.943  -6.258  1.00 88.81           N  
ATOM   3190  CZ  ARG A 397     -29.290 -24.675  -6.427  1.00 88.81           C  
ATOM   3191  N   PHE A 398     -28.266 -18.046 -10.911  1.00 87.56           N  
ATOM   3192  CA  PHE A 398     -28.632 -16.667 -11.245  1.00 87.56           C  
ATOM   3193  C   PHE A 398     -28.501 -16.383 -12.751  1.00 87.56           C  
ATOM   3194  CB  PHE A 398     -27.788 -15.701 -10.404  1.00 87.56           C  
ATOM   3195  O   PHE A 398     -29.341 -15.687 -13.317  1.00 87.56           O  
ATOM   3196  CG  PHE A 398     -28.249 -14.261 -10.514  1.00 87.56           C  
ATOM   3197  CD1 PHE A 398     -27.618 -13.379 -11.411  1.00 87.56           C  
ATOM   3198  CD2 PHE A 398     -29.341 -13.815  -9.747  1.00 87.56           C  
ATOM   3199  CE1 PHE A 398     -28.077 -12.055 -11.537  1.00 87.56           C  
ATOM   3200  CE2 PHE A 398     -29.798 -12.491  -9.871  1.00 87.56           C  
ATOM   3201  CZ  PHE A 398     -29.166 -11.611 -10.767  1.00 87.56           C  
ATOM   3202  N   SER A 399     -27.497 -16.967 -13.415  1.00 87.01           N  
ATOM   3203  CA  SER A 399     -27.334 -16.902 -14.872  1.00 87.01           C  
ATOM   3204  C   SER A 399     -28.486 -17.597 -15.609  1.00 87.01           C  
ATOM   3205  CB  SER A 399     -25.989 -17.522 -15.264  1.00 87.01           C  
ATOM   3206  O   SER A 399     -29.071 -17.018 -16.524  1.00 87.01           O  
ATOM   3207  OG  SER A 399     -25.655 -17.163 -16.588  1.00 87.01           O  
ATOM   3208  N   GLU A 400     -28.891 -18.795 -15.167  1.00 89.06           N  
ATOM   3209  CA  GLU A 400     -30.058 -19.489 -15.728  1.00 89.06           C  
ATOM   3210  C   GLU A 400     -31.358 -18.685 -15.563  1.00 89.06           C  
ATOM   3211  CB  GLU A 400     -30.301 -20.823 -15.023  1.00 89.06           C  
ATOM   3212  O   GLU A 400     -32.159 -18.604 -16.493  1.00 89.06           O  
ATOM   3213  CG  GLU A 400     -29.278 -21.945 -15.200  1.00 89.06           C  
ATOM   3214  CD  GLU A 400     -29.683 -23.141 -14.319  1.00 89.06           C  
ATOM   3215  OE1 GLU A 400     -28.773 -23.902 -13.923  1.00 89.06           O  
ATOM   3216  OE2 GLU A 400     -30.904 -23.263 -14.014  1.00 89.06           O  
ATOM   3217  N   ASP A 401     -31.599 -18.105 -14.384  1.00 90.42           N  
ATOM   3218  CA  ASP A 401     -32.817 -17.334 -14.112  1.00 90.42           C  
ATOM   3219  C   ASP A 401     -32.837 -16.000 -14.875  1.00 90.42           C  
ATOM   3220  CB  ASP A 401     -33.009 -17.160 -12.596  1.00 90.42           C  
ATOM   3221  O   ASP A 401     -33.891 -15.581 -15.365  1.00 90.42           O  
ATOM   3222  CG  ASP A 401     -33.435 -18.453 -11.879  1.00 90.42           C  
ATOM   3223  OD1 ASP A 401     -33.869 -19.415 -12.566  1.00 90.42           O  
ATOM   3224  OD2 ASP A 401     -33.373 -18.468 -10.631  1.00 90.42           O  
ATOM   3225  N   LEU A 402     -31.671 -15.382 -15.085  1.00 89.16           N  
ATOM   3226  CA  LEU A 402     -31.518 -14.253 -16.000  1.00 89.16           C  
ATOM   3227  C   LEU A 402     -31.833 -14.665 -17.449  1.00 89.16           C  
ATOM   3228  CB  LEU A 402     -30.101 -13.674 -15.839  1.00 89.16           C  
ATOM   3229  O   LEU A 402     -32.595 -13.972 -18.119  1.00 89.16           O  
ATOM   3230  CG  LEU A 402     -29.813 -12.435 -16.706  1.00 89.16           C  
ATOM   3231  CD1 LEU A 402     -30.739 -11.261 -16.372  1.00 89.16           C  
ATOM   3232  CD2 LEU A 402     -28.370 -11.981 -16.479  1.00 89.16           C  
ATOM   3233  N   GLN A 403     -31.336 -15.815 -17.913  1.00 89.05           N  
ATOM   3234  CA  GLN A 403     -31.604 -16.325 -19.262  1.00 89.05           C  
ATOM   3235  C   GLN A 403     -33.096 -16.647 -19.479  1.00 89.05           C  
ATOM   3236  CB  GLN A 403     -30.697 -17.541 -19.517  1.00 89.05           C  
ATOM   3237  O   GLN A 403     -33.657 -16.291 -20.519  1.00 89.05           O  
ATOM   3238  CG  GLN A 403     -30.649 -17.950 -20.997  1.00 89.05           C  
ATOM   3239  CD  GLN A 403     -29.680 -19.102 -21.267  1.00 89.05           C  
ATOM   3240  NE2 GLN A 403     -29.333 -19.357 -22.509  1.00 89.05           N  
ATOM   3241  OE1 GLN A 403     -29.224 -19.806 -20.384  1.00 89.05           O  
ATOM   3242  N   LYS A 404     -33.771 -17.235 -18.478  1.00 91.14           N  
ATOM   3243  CA  LYS A 404     -35.236 -17.442 -18.462  1.00 91.14           C  
ATOM   3244  C   LYS A 404     -35.988 -16.104 -18.546  1.00 91.14           C  
ATOM   3245  CB  LYS A 404     -35.646 -18.219 -17.189  1.00 91.14           C  
ATOM   3246  O   LYS A 404     -36.954 -15.987 -19.299  1.00 91.14           O  
ATOM   3247  CG  LYS A 404     -35.140 -19.679 -17.149  1.00 91.14           C  
ATOM   3248  CD  LYS A 404     -35.126 -20.281 -15.723  1.00 91.14           C  
ATOM   3249  CE  LYS A 404     -33.981 -21.303 -15.581  1.00 91.14           C  
ATOM   3250  NZ  LYS A 404     -33.580 -21.569 -14.170  1.00 91.14           N  
ATOM   3251  N   SER A 405     -35.524 -15.084 -17.820  1.00 87.94           N  
ATOM   3252  CA  SER A 405     -36.095 -13.730 -17.849  1.00 87.94           C  
ATOM   3253  C   SER A 405     -35.949 -13.067 -19.227  1.00 87.94           C  
ATOM   3254  CB  SER A 405     -35.446 -12.877 -16.755  1.00 87.94           C  
ATOM   3255  O   SER A 405     -36.933 -12.581 -19.785  1.00 87.94           O  
ATOM   3256  OG  SER A 405     -36.167 -11.675 -16.578  1.00 87.94           O  
ATOM   3257  N   THR A 406     -34.759 -13.125 -19.837  1.00 88.84           N  
ATOM   3258  CA  THR A 406     -34.509 -12.612 -21.195  1.00 88.84           C  
ATOM   3259  C   THR A 406     -35.373 -13.316 -22.245  1.00 88.84           C  
ATOM   3260  CB  THR A 406     -33.021 -12.751 -21.553  1.00 88.84           C  
ATOM   3261  O   THR A 406     -35.956 -12.649 -23.098  1.00 88.84           O  
ATOM   3262  CG2 THR A 406     -32.667 -12.193 -22.932  1.00 88.84           C  
ATOM   3263  OG1 THR A 406     -32.242 -12.028 -20.632  1.00 88.84           O  
ATOM   3264  N   ALA A 407     -35.531 -14.642 -22.164  1.00 89.47           N  
ATOM   3265  CA  ALA A 407     -36.412 -15.386 -23.067  1.00 89.47           C  
ATOM   3266  C   ALA A 407     -37.886 -14.942 -22.951  1.00 89.47           C  
ATOM   3267  CB  ALA A 407     -36.241 -16.883 -22.783  1.00 89.47           C  
ATOM   3268  O   ALA A 407     -38.569 -14.789 -23.965  1.00 89.47           O  
ATOM   3269  N   ASN A 408     -38.363 -14.669 -21.731  1.00 91.19           N  
ATOM   3270  CA  ASN A 408     -39.709 -14.144 -21.498  1.00 91.19           C  
ATOM   3271  C   ASN A 408     -39.886 -12.727 -22.083  1.00 91.19           C  
ATOM   3272  CB  ASN A 408     -39.989 -14.194 -19.986  1.00 91.19           C  
ATOM   3273  O   ASN A 408     -40.866 -12.466 -22.779  1.00 91.19           O  
ATOM   3274  CG  ASN A 408     -41.432 -13.866 -19.645  1.00 91.19           C  
ATOM   3275  ND2 ASN A 408     -41.676 -13.293 -18.492  1.00 91.19           N  
ATOM   3276  OD1 ASN A 408     -42.360 -14.139 -20.383  1.00 91.19           O  
ATOM   3277  N   LEU A 409     -38.915 -11.828 -21.877  1.00 88.09           N  
ATOM   3278  CA  LEU A 409     -38.943 -10.480 -22.462  1.00 88.09           C  
ATOM   3279  C   LEU A 409     -38.949 -10.511 -23.997  1.00 88.09           C  
ATOM   3280  CB  LEU A 409     -37.757  -9.649 -21.941  1.00 88.09           C  
ATOM   3281  O   LEU A 409     -39.720  -9.775 -24.611  1.00 88.09           O  
ATOM   3282  CG  LEU A 409     -37.842  -9.260 -20.454  1.00 88.09           C  
ATOM   3283  CD1 LEU A 409     -36.575  -8.500 -20.058  1.00 88.09           C  
ATOM   3284  CD2 LEU A 409     -39.045  -8.364 -20.143  1.00 88.09           C  
ATOM   3285  N   ASN A 410     -38.169 -11.400 -24.617  1.00 88.02           N  
ATOM   3286  CA  ASN A 410     -38.170 -11.574 -26.071  1.00 88.02           C  
ATOM   3287  C   ASN A 410     -39.536 -12.068 -26.586  1.00 88.02           C  
ATOM   3288  CB  ASN A 410     -37.016 -12.511 -26.471  1.00 88.02           C  
ATOM   3289  O   ASN A 410     -40.018 -11.565 -27.595  1.00 88.02           O  
ATOM   3290  CG  ASN A 410     -35.639 -11.880 -26.316  1.00 88.02           C  
ATOM   3291  ND2 ASN A 410     -34.591 -12.641 -26.529  1.00 88.02           N  
ATOM   3292  OD1 ASN A 410     -35.470 -10.707 -26.034  1.00 88.02           O  
ATOM   3293  N   SER A 411     -40.206 -12.974 -25.863  1.00 87.50           N  
ATOM   3294  CA  SER A 411     -41.569 -13.431 -26.191  1.00 87.50           C  
ATOM   3295  C   SER A 411     -42.606 -12.296 -26.123  1.00 87.50           C  
ATOM   3296  CB  SER A 411     -41.956 -14.561 -25.232  1.00 87.50           C  
ATOM   3297  O   SER A 411     -43.448 -12.146 -27.015  1.00 87.50           O  
ATOM   3298  OG  SER A 411     -43.160 -15.170 -25.645  1.00 87.50           O  
ATOM   3299  N   ILE A 412     -42.512 -11.435 -25.104  1.00 89.48           N  
ATOM   3300  CA  ILE A 412     -43.362 -10.242 -24.962  1.00 89.48           C  
ATOM   3301  C   ILE A 412     -43.095  -9.250 -26.107  1.00 89.48           C  
ATOM   3302  CB  ILE A 412     -43.159  -9.611 -23.562  1.00 89.48           C  
ATOM   3303  O   ILE A 412     -44.040  -8.756 -26.722  1.00 89.48           O  
ATOM   3304  CG1 ILE A 412     -43.675 -10.569 -22.459  1.00 89.48           C  
ATOM   3305  CG2 ILE A 412     -43.875  -8.250 -23.452  1.00 89.48           C  
ATOM   3306  CD1 ILE A 412     -43.189 -10.213 -21.048  1.00 89.48           C  
ATOM   3307  N   LEU A 413     -41.827  -9.005 -26.452  1.00 86.53           N  
ATOM   3308  CA  LEU A 413     -41.437  -8.114 -27.550  1.00 86.53           C  
ATOM   3309  C   LEU A 413     -41.931  -8.626 -28.916  1.00 86.53           C  
ATOM   3310  CB  LEU A 413     -39.907  -7.944 -27.511  1.00 86.53           C  
ATOM   3311  O   LEU A 413     -42.454  -7.845 -29.712  1.00 86.53           O  
ATOM   3312  CG  LEU A 413     -39.360  -6.876 -28.477  1.00 86.53           C  
ATOM   3313  CD1 LEU A 413     -39.795  -5.462 -28.080  1.00 86.53           C  
ATOM   3314  CD2 LEU A 413     -37.833  -6.923 -28.473  1.00 86.53           C  
ATOM   3315  N   SER A 414     -41.841  -9.936 -29.172  1.00 85.47           N  
ATOM   3316  CA  SER A 414     -42.417 -10.573 -30.364  1.00 85.47           C  
ATOM   3317  C   SER A 414     -43.946 -10.470 -30.406  1.00 85.47           C  
ATOM   3318  CB  SER A 414     -42.025 -12.053 -30.427  1.00 85.47           C  
ATOM   3319  O   SER A 414     -44.521 -10.270 -31.472  1.00 85.47           O  
ATOM   3320  OG  SER A 414     -40.622 -12.213 -30.501  1.00 85.47           O  
ATOM   3321  N   SER A 415     -44.615 -10.558 -29.254  1.00 86.20           N  
ATOM   3322  CA  SER A 415     -46.074 -10.406 -29.166  1.00 86.20           C  
ATOM   3323  C   SER A 415     -46.513  -8.968 -29.480  1.00 86.20           C  
ATOM   3324  CB  SER A 415     -46.566 -10.826 -27.778  1.00 86.20           C  
ATOM   3325  O   SER A 415     -47.473  -8.755 -30.220  1.00 86.20           O  
ATOM   3326  OG  SER A 415     -46.190 -12.161 -27.493  1.00 86.20           O  
ATOM   3327  N   LEU A 416     -45.771  -7.973 -28.979  1.00 83.73           N  
ATOM   3328  CA  LEU A 416     -46.012  -6.552 -29.249  1.00 83.73           C  
ATOM   3329  C   LEU A 416     -45.741  -6.181 -30.716  1.00 83.73           C  
ATOM   3330  CB  LEU A 416     -45.150  -5.710 -28.289  1.00 83.73           C  
ATOM   3331  O   LEU A 416     -46.542  -5.468 -31.319  1.00 83.73           O  
ATOM   3332  CG  LEU A 416     -45.641  -5.732 -26.829  1.00 83.73           C  
ATOM   3333  CD1 LEU A 416     -44.565  -5.154 -25.910  1.00 83.73           C  
ATOM   3334  CD2 LEU A 416     -46.917  -4.905 -26.643  1.00 83.73           C  
ATOM   3335  N   SER A 417     -44.670  -6.694 -31.330  1.00 82.71           N  
ATOM   3336  CA  SER A 417     -44.364  -6.392 -32.737  1.00 82.71           C  
ATOM   3337  C   SER A 417     -45.396  -6.980 -33.712  1.00 82.71           C  
ATOM   3338  CB  SER A 417     -42.939  -6.825 -33.089  1.00 82.71           C  
ATOM   3339  O   SER A 417     -45.692  -6.362 -34.736  1.00 82.71           O  
ATOM   3340  OG  SER A 417     -42.822  -8.230 -33.167  1.00 82.71           O  
ATOM   3341  N   MET A 418     -46.017  -8.116 -33.372  1.00 80.05           N  
ATOM   3342  CA  MET A 418     -47.161  -8.666 -34.114  1.00 80.05           C  
ATOM   3343  C   MET A 418     -48.451  -7.848 -33.941  1.00 80.05           C  
ATOM   3344  CB  MET A 418     -47.409 -10.125 -33.698  1.00 80.05           C  
ATOM   3345  O   MET A 418     -49.277  -7.835 -34.853  1.00 80.05           O  
ATOM   3346  CG  MET A 418     -46.311 -11.089 -34.164  1.00 80.05           C  
ATOM   3347  SD  MET A 418     -46.081 -11.205 -35.962  1.00 80.05           S  
ATOM   3348  CE  MET A 418     -44.555 -10.239 -36.130  1.00 80.05           C  
ATOM   3349  N   ALA A 419     -48.630  -7.152 -32.813  1.00 76.58           N  
ATOM   3350  CA  ALA A 419     -49.770  -6.258 -32.600  1.00 76.58           C  
ATOM   3351  C   ALA A 419     -49.635  -4.953 -33.407  1.00 76.58           C  
ATOM   3352  CB  ALA A 419     -49.931  -6.003 -31.095  1.00 76.58           C  
ATOM   3353  O   ALA A 419     -50.580  -4.553 -34.084  1.00 76.58           O  
ATOM   3354  N   VAL A 420     -48.447  -4.332 -33.412  1.00 74.35           N  
ATOM   3355  CA  VAL A 420     -48.182  -3.092 -34.175  1.00 74.35           C  
ATOM   3356  C   VAL A 420     -48.399  -3.294 -35.680  1.00 74.35           C  
ATOM   3357  CB  VAL A 420     -46.765  -2.558 -33.876  1.00 74.35           C  
ATOM   3358  O   VAL A 420     -48.974  -2.433 -36.338  1.00 74.35           O  
ATOM   3359  CG1 VAL A 420     -46.387  -1.342 -34.731  1.00 74.35           C  
ATOM   3360  CG2 VAL A 420     -46.648  -2.124 -32.407  1.00 74.35           C  
ATOM   3361  N   ARG A 421     -48.042  -4.465 -36.227  1.00 71.02           N  
ATOM   3362  CA  ARG A 421     -48.246  -4.813 -37.650  1.00 71.02           C  
ATOM   3363  C   ARG A 421     -49.719  -5.002 -38.073  1.00 71.02           C  
ATOM   3364  CB  ARG A 421     -47.391  -6.044 -38.012  1.00 71.02           C  
ATOM   3365  O   ARG A 421     -49.956  -5.373 -39.219  1.00 71.02           O  
ATOM   3366  CG  ARG A 421     -45.886  -5.735 -38.043  1.00 71.02           C  
ATOM   3367  CD  ARG A 421     -45.083  -6.998 -38.390  1.00 71.02           C  
ATOM   3368  NE  ARG A 421     -43.627  -6.763 -38.278  1.00 71.02           N  
ATOM   3369  NH1 ARG A 421     -42.911  -7.808 -40.206  1.00 71.02           N  
ATOM   3370  NH2 ARG A 421     -41.422  -6.856 -38.856  1.00 71.02           N  
ATOM   3371  CZ  ARG A 421     -42.668  -7.144 -39.110  1.00 71.02           C  
ATOM   3372  N   LYS A 422     -50.702  -4.782 -37.189  1.00 66.10           N  
ATOM   3373  CA  LYS A 422     -52.145  -4.941 -37.476  1.00 66.10           C  
ATOM   3374  C   LYS A 422     -52.973  -3.646 -37.437  1.00 66.10           C  
ATOM   3375  CB  LYS A 422     -52.743  -6.025 -36.561  1.00 66.10           C  
ATOM   3376  O   LYS A 422     -54.181  -3.723 -37.639  1.00 66.10           O  
ATOM   3377  CG  LYS A 422     -52.335  -7.437 -37.001  1.00 66.10           C  
ATOM   3378  CD  LYS A 422     -53.131  -8.484 -36.213  1.00 66.10           C  
ATOM   3379  CE  LYS A 422     -52.873  -9.879 -36.786  1.00 66.10           C  
ATOM   3380  NZ  LYS A 422     -53.772 -10.885 -36.169  1.00 66.10           N  
ATOM   3381  N   ALA A 423     -52.368  -2.482 -37.195  1.00 53.81           N  
ATOM   3382  CA  ALA A 423     -53.081  -1.201 -37.121  1.00 53.81           C  
ATOM   3383  C   ALA A 423     -52.906  -0.361 -38.411  1.00 53.81           C  
ATOM   3384  CB  ALA A 423     -52.589  -0.453 -35.876  1.00 53.81           C  
ATOM   3385  O   ALA A 423     -51.768  -0.042 -38.758  1.00 53.81           O  
ATOM   3386  N   PRO A 424     -53.989   0.026 -39.119  1.00 54.72           N  
ATOM   3387  CA  PRO A 424     -53.922   0.981 -40.230  1.00 54.72           C  
ATOM   3388  C   PRO A 424     -53.618   2.411 -39.756  1.00 54.72           C  
ATOM   3389  CB  PRO A 424     -55.279   0.908 -40.943  1.00 54.72           C  
ATOM   3390  O   PRO A 424     -53.959   2.786 -38.634  1.00 54.72           O  
ATOM   3391  CG  PRO A 424     -55.886  -0.407 -40.456  1.00 54.72           C  
ATOM   3392  CD  PRO A 424     -55.332  -0.526 -39.039  1.00 54.72           C  
ATOM   3393  N   ILE A 425     -53.011   3.222 -40.626  1.00 46.82           N  
ATOM   3394  CA  ILE A 425     -52.593   4.602 -40.331  1.00 46.82           C  
ATOM   3395  C   ILE A 425     -53.577   5.602 -40.956  1.00 46.82           C  
ATOM   3396  CB  ILE A 425     -51.139   4.844 -40.814  1.00 46.82           C  
ATOM   3397  O   ILE A 425     -53.983   5.435 -42.104  1.00 46.82           O  
ATOM   3398  CG1 ILE A 425     -50.158   3.831 -40.171  1.00 46.82           C  
ATOM   3399  CG2 ILE A 425     -50.691   6.286 -40.504  1.00 46.82           C  
ATOM   3400  CD1 ILE A 425     -48.728   3.892 -40.727  1.00 46.82           C  
ATOM   3401  N   GLY A 426     -53.912   6.667 -40.221  1.00 43.03           N  
ATOM   3402  CA  GLY A 426     -54.591   7.860 -40.737  1.00 43.03           C  
ATOM   3403  C   GLY A 426     -53.864   9.125 -40.273  1.00 43.03           C  
ATOM   3404  O   GLY A 426     -53.520   9.236 -39.098  1.00 43.03           O  
ATOM   3405  N   HIS A 427     -53.599  10.057 -41.190  1.00 48.80           N  
ATOM   3406  CA  HIS A 427     -52.815  11.275 -40.943  1.00 48.80           C  
ATOM   3407  C   HIS A 427     -53.701  12.528 -40.906  1.00 48.80           C  
ATOM   3408  CB  HIS A 427     -51.771  11.452 -42.060  1.00 48.80           C  
ATOM   3409  O   HIS A 427     -54.699  12.577 -41.618  1.00 48.80           O  
ATOM   3410  CG  HIS A 427     -50.821  10.297 -42.252  1.00 48.80           C  
ATOM   3411  CD2 HIS A 427     -50.942   9.283 -43.165  1.00 48.80           C  
ATOM   3412  ND1 HIS A 427     -49.618  10.120 -41.608  1.00 48.80           N  
ATOM   3413  CE1 HIS A 427     -49.029   9.027 -42.121  1.00 48.80           C  
ATOM   3414  NE2 HIS A 427     -49.804   8.476 -43.066  1.00 48.80           N  
ATOM   3415  N   ASN A 428     -53.289  13.567 -40.163  1.00 43.62           N  
ATOM   3416  CA  ASN A 428     -53.579  14.971 -40.497  1.00 43.62           C  
ATOM   3417  C   ASN A 428     -52.715  15.954 -39.679  1.00 43.62           C  
ATOM   3418  CB  ASN A 428     -55.083  15.282 -40.318  1.00 43.62           C  
ATOM   3419  O   ASN A 428     -52.605  15.815 -38.463  1.00 43.62           O  
ATOM   3420  CG  ASN A 428     -55.818  15.362 -41.648  1.00 43.62           C  
ATOM   3421  ND2 ASN A 428     -57.088  15.039 -41.680  1.00 43.62           N  
ATOM   3422  OD1 ASN A 428     -55.277  15.764 -42.664  1.00 43.62           O  
ATOM   3423  N   THR A 429     -52.139  16.960 -40.349  1.00 44.84           N  
ATOM   3424  CA  THR A 429     -51.320  18.052 -39.772  1.00 44.84           C  
ATOM   3425  C   THR A 429     -51.327  19.282 -40.701  1.00 44.84           C  
ATOM   3426  CB  THR A 429     -49.835  17.656 -39.617  1.00 44.84           C  
ATOM   3427  O   THR A 429     -51.032  19.103 -41.883  1.00 44.84           O  
ATOM   3428  CG2 THR A 429     -49.555  16.684 -38.473  1.00 44.84           C  
ATOM   3429  OG1 THR A 429     -49.350  17.059 -40.799  1.00 44.84           O  
ATOM   3430  N   PRO A 430     -51.598  20.514 -40.221  1.00 50.93           N  
ATOM   3431  CA  PRO A 430     -51.485  21.751 -41.011  1.00 50.93           C  
ATOM   3432  C   PRO A 430     -50.131  22.482 -40.828  1.00 50.93           C  
ATOM   3433  CB  PRO A 430     -52.686  22.586 -40.567  1.00 50.93           C  
ATOM   3434  O   PRO A 430     -49.386  22.195 -39.893  1.00 50.93           O  
ATOM   3435  CG  PRO A 430     -52.825  22.230 -39.086  1.00 50.93           C  
ATOM   3436  CD  PRO A 430     -52.296  20.796 -38.974  1.00 50.93           C  
ATOM   3437  N   HIS A 431     -49.799  23.407 -41.744  1.00 44.27           N  
ATOM   3438  CA  HIS A 431     -48.424  23.881 -42.002  1.00 44.27           C  
ATOM   3439  C   HIS A 431     -48.380  25.309 -42.607  1.00 44.27           C  
ATOM   3440  CB  HIS A 431     -47.831  22.862 -42.997  1.00 44.27           C  
ATOM   3441  O   HIS A 431     -49.016  25.542 -43.632  1.00 44.27           O  
ATOM   3442  CG  HIS A 431     -46.436  23.115 -43.513  1.00 44.27           C  
ATOM   3443  CD2 HIS A 431     -45.428  22.188 -43.558  1.00 44.27           C  
ATOM   3444  ND1 HIS A 431     -45.984  24.226 -44.193  1.00 44.27           N  
ATOM   3445  CE1 HIS A 431     -44.731  23.981 -44.610  1.00 44.27           C  
ATOM   3446  NE2 HIS A 431     -44.349  22.747 -44.246  1.00 44.27           N  
ATOM   3447  N   ILE A 432     -47.594  26.241 -42.038  1.00 47.54           N  
ATOM   3448  CA  ILE A 432     -47.322  27.625 -42.529  1.00 47.54           C  
ATOM   3449  C   ILE A 432     -45.885  27.987 -42.041  1.00 47.54           C  
ATOM   3450  CB  ILE A 432     -48.396  28.608 -41.956  1.00 47.54           C  
ATOM   3451  O   ILE A 432     -45.635  27.806 -40.855  1.00 47.54           O  
ATOM   3452  CG1 ILE A 432     -49.860  28.159 -42.213  1.00 47.54           C  
ATOM   3453  CG2 ILE A 432     -48.210  30.023 -42.525  1.00 47.54           C  
ATOM   3454  CD1 ILE A 432     -50.957  29.108 -41.707  1.00 47.54           C  
ATOM   3455  N   ASN A 433     -44.825  28.251 -42.835  1.00 48.55           N  
ATOM   3456  CA  ASN A 433     -44.514  29.243 -43.905  1.00 48.55           C  
ATOM   3457  C   ASN A 433     -44.221  30.681 -43.373  1.00 48.55           C  
ATOM   3458  CB  ASN A 433     -45.537  29.214 -45.063  1.00 48.55           C  
ATOM   3459  O   ASN A 433     -44.919  31.129 -42.477  1.00 48.55           O  
ATOM   3460  CG  ASN A 433     -45.521  27.948 -45.905  1.00 48.55           C  
ATOM   3461  ND2 ASN A 433     -46.319  27.895 -46.944  1.00 48.55           N  
ATOM   3462  OD1 ASN A 433     -44.803  26.996 -45.658  1.00 48.55           O  
ATOM   3463  N   SER A 434     -43.267  31.501 -43.864  1.00 42.54           N  
ATOM   3464  CA  SER A 434     -42.103  31.340 -44.782  1.00 42.54           C  
ATOM   3465  C   SER A 434     -41.297  32.675 -44.908  1.00 42.54           C  
ATOM   3466  CB  SER A 434     -42.577  30.954 -46.194  1.00 42.54           C  
ATOM   3467  O   SER A 434     -41.822  33.699 -44.486  1.00 42.54           O  
ATOM   3468  OG  SER A 434     -43.634  31.784 -46.634  1.00 42.54           O  
ATOM   3469  N   LEU A 435     -40.140  32.678 -45.619  1.00 52.91           N  
ATOM   3470  CA  LEU A 435     -39.338  33.835 -46.154  1.00 52.91           C  
ATOM   3471  C   LEU A 435     -38.253  34.475 -45.230  1.00 52.91           C  
ATOM   3472  CB  LEU A 435     -40.266  34.935 -46.736  1.00 52.91           C  
ATOM   3473  O   LEU A 435     -38.417  34.451 -44.015  1.00 52.91           O  
ATOM   3474  CG  LEU A 435     -41.288  34.493 -47.798  1.00 52.91           C  
ATOM   3475  CD1 LEU A 435     -42.354  35.571 -47.986  1.00 52.91           C  
ATOM   3476  CD2 LEU A 435     -40.605  34.244 -49.143  1.00 52.91           C  
ATOM   3477  N   PRO A 436     -37.199  35.146 -45.775  1.00 49.02           N  
ATOM   3478  CA  PRO A 436     -36.278  34.695 -46.845  1.00 49.02           C  
ATOM   3479  C   PRO A 436     -34.758  34.995 -46.564  1.00 49.02           C  
ATOM   3480  CB  PRO A 436     -36.740  35.492 -48.066  1.00 49.02           C  
ATOM   3481  O   PRO A 436     -34.452  35.752 -45.646  1.00 49.02           O  
ATOM   3482  CG  PRO A 436     -37.055  36.864 -47.457  1.00 49.02           C  
ATOM   3483  CD  PRO A 436     -37.350  36.586 -45.973  1.00 49.02           C  
ATOM   3484  N   PRO A 437     -33.782  34.450 -47.340  1.00 50.83           N  
ATOM   3485  CA  PRO A 437     -32.333  34.553 -47.043  1.00 50.83           C  
ATOM   3486  C   PRO A 437     -31.451  35.282 -48.094  1.00 50.83           C  
ATOM   3487  CB  PRO A 437     -31.916  33.083 -46.977  1.00 50.83           C  
ATOM   3488  O   PRO A 437     -31.836  35.421 -49.255  1.00 50.83           O  
ATOM   3489  CG  PRO A 437     -32.685  32.482 -48.160  1.00 50.83           C  
ATOM   3490  CD  PRO A 437     -33.973  33.313 -48.237  1.00 50.83           C  
ATOM   3491  N   THR A 438     -30.197  35.616 -47.733  1.00 46.14           N  
ATOM   3492  CA  THR A 438     -29.136  36.081 -48.665  1.00 46.14           C  
ATOM   3493  C   THR A 438     -27.746  35.463 -48.400  1.00 46.14           C  
ATOM   3494  CB  THR A 438     -28.985  37.615 -48.667  1.00 46.14           C  
ATOM   3495  O   THR A 438     -27.194  35.636 -47.321  1.00 46.14           O  
ATOM   3496  CG2 THR A 438     -30.170  38.327 -49.320  1.00 46.14           C  
ATOM   3497  OG1 THR A 438     -28.855  38.105 -47.354  1.00 46.14           O  
ATOM   3498  N   GLN A 439     -27.235  34.762 -49.426  1.00 46.15           N  
ATOM   3499  CA  GLN A 439     -25.855  34.432 -49.893  1.00 46.15           C  
ATOM   3500  C   GLN A 439     -24.628  34.971 -49.089  1.00 46.15           C  
ATOM   3501  CB  GLN A 439     -25.786  34.927 -51.359  1.00 46.15           C  
ATOM   3502  O   GLN A 439     -24.703  36.060 -48.540  1.00 46.15           O  
ATOM   3503  CG  GLN A 439     -27.040  34.636 -52.219  1.00 46.15           C  
ATOM   3504  CD  GLN A 439     -26.888  35.108 -53.661  1.00 46.15           C  
ATOM   3505  NE2 GLN A 439     -27.831  35.854 -54.194  1.00 46.15           N  
ATOM   3506  OE1 GLN A 439     -25.925  34.802 -54.337  1.00 46.15           O  
ATOM   3507  N   THR A 440     -23.443  34.323 -49.015  1.00 44.78           N  
ATOM   3508  CA  THR A 440     -22.607  33.703 -50.092  1.00 44.78           C  
ATOM   3509  C   THR A 440     -21.555  32.657 -49.609  1.00 44.78           C  
ATOM   3510  CB  THR A 440     -21.713  34.804 -50.718  1.00 44.78           C  
ATOM   3511  O   THR A 440     -21.000  32.839 -48.532  1.00 44.78           O  
ATOM   3512  CG2 THR A 440     -22.439  35.845 -51.568  1.00 44.78           C  
ATOM   3513  OG1 THR A 440     -21.035  35.517 -49.706  1.00 44.78           O  
ATOM   3514  N   GLY A 441     -21.153  31.688 -50.465  1.00 41.26           N  
ATOM   3515  CA  GLY A 441     -19.876  30.903 -50.409  1.00 41.26           C  
ATOM   3516  C   GLY A 441     -19.843  29.654 -49.484  1.00 41.26           C  
ATOM   3517  O   GLY A 441     -19.978  29.813 -48.281  1.00 41.26           O  
ATOM   3518  N   LEU A 442     -19.814  28.374 -49.923  1.00 47.84           N  
ATOM   3519  CA  LEU A 442     -18.872  27.564 -50.758  1.00 47.84           C  
ATOM   3520  C   LEU A 442     -17.611  27.027 -50.009  1.00 47.84           C  
ATOM   3521  CB  LEU A 442     -18.444  28.261 -52.069  1.00 47.84           C  
ATOM   3522  O   LEU A 442     -16.985  27.822 -49.315  1.00 47.84           O  
ATOM   3523  CG  LEU A 442     -19.534  28.444 -53.140  1.00 47.84           C  
ATOM   3524  CD1 LEU A 442     -19.003  29.346 -54.255  1.00 47.84           C  
ATOM   3525  CD2 LEU A 442     -19.955  27.117 -53.779  1.00 47.84           C  
ATOM   3526  N   PRO A 443     -17.120  25.773 -50.237  1.00 45.32           N  
ATOM   3527  CA  PRO A 443     -17.790  24.572 -50.781  1.00 45.32           C  
ATOM   3528  C   PRO A 443     -17.471  23.188 -50.112  1.00 45.32           C  
ATOM   3529  CB  PRO A 443     -17.282  24.524 -52.222  1.00 45.32           C  
ATOM   3530  O   PRO A 443     -16.361  22.886 -49.688  1.00 45.32           O  
ATOM   3531  CG  PRO A 443     -15.818  24.963 -52.078  1.00 45.32           C  
ATOM   3532  CD  PRO A 443     -15.747  25.692 -50.726  1.00 45.32           C  
ATOM   3533  N   THR A 444     -18.486  22.318 -50.136  1.00 42.39           N  
ATOM   3534  CA  THR A 444     -18.569  20.831 -50.206  1.00 42.39           C  
ATOM   3535  C   THR A 444     -17.326  19.901 -50.214  1.00 42.39           C  
ATOM   3536  CB  THR A 444     -19.308  20.533 -51.531  1.00 42.39           C  
ATOM   3537  O   THR A 444     -16.545  19.935 -51.158  1.00 42.39           O  
ATOM   3538  CG2 THR A 444     -19.844  19.107 -51.654  1.00 42.39           C  
ATOM   3539  OG1 THR A 444     -20.429  21.384 -51.667  1.00 42.39           O  
ATOM   3540  N   VAL A 445     -17.339  18.869 -49.340  1.00 46.46           N  
ATOM   3541  CA  VAL A 445     -16.961  17.446 -49.619  1.00 46.46           C  
ATOM   3542  C   VAL A 445     -17.896  16.514 -48.791  1.00 46.46           C  
ATOM   3543  CB  VAL A 445     -15.477  17.122 -49.299  1.00 46.46           C  
ATOM   3544  O   VAL A 445     -18.182  16.859 -47.643  1.00 46.46           O  
ATOM   3545  CG1 VAL A 445     -15.111  15.658 -49.599  1.00 46.46           C  
ATOM   3546  CG2 VAL A 445     -14.485  17.963 -50.112  1.00 46.46           C  
ATOM   3547  N   PRO A 446     -18.434  15.383 -49.313  1.00 43.25           N  
ATOM   3548  CA  PRO A 446     -19.546  14.653 -48.674  1.00 43.25           C  
ATOM   3549  C   PRO A 446     -19.155  13.489 -47.737  1.00 43.25           C  
ATOM   3550  CB  PRO A 446     -20.390  14.145 -49.846  1.00 43.25           C  
ATOM   3551  O   PRO A 446     -18.070  12.917 -47.820  1.00 43.25           O  
ATOM   3552  CG  PRO A 446     -19.325  13.809 -50.888  1.00 43.25           C  
ATOM   3553  CD  PRO A 446     -18.285  14.913 -50.688  1.00 43.25           C  
ATOM   3554  N   ARG A 447     -20.109  13.076 -46.885  1.00 43.35           N  
ATOM   3555  CA  ARG A 447     -20.047  11.890 -46.007  1.00 43.35           C  
ATOM   3556  C   ARG A 447     -20.946  10.765 -46.556  1.00 43.35           C  
ATOM   3557  CB  ARG A 447     -20.486  12.307 -44.589  1.00 43.35           C  
ATOM   3558  O   ARG A 447     -22.115  11.046 -46.813  1.00 43.35           O  
ATOM   3559  CG  ARG A 447     -20.547  11.145 -43.583  1.00 43.35           C  
ATOM   3560  CD  ARG A 447     -21.106  11.622 -42.237  1.00 43.35           C  
ATOM   3561  NE  ARG A 447     -21.240  10.500 -41.289  1.00 43.35           N  
ATOM   3562  NH1 ARG A 447     -22.654  11.514 -39.787  1.00 43.35           N  
ATOM   3563  NH2 ARG A 447     -22.019   9.401 -39.455  1.00 43.35           N  
ATOM   3564  CZ  ARG A 447     -21.965  10.480 -40.184  1.00 43.35           C  
ATOM   3565  N   PRO A 448     -20.479   9.507 -46.667  1.00 50.18           N  
ATOM   3566  CA  PRO A 448     -21.326   8.389 -47.083  1.00 50.18           C  
ATOM   3567  C   PRO A 448     -22.284   7.935 -45.968  1.00 50.18           C  
ATOM   3568  CB  PRO A 448     -20.354   7.276 -47.490  1.00 50.18           C  
ATOM   3569  O   PRO A 448     -21.927   7.918 -44.786  1.00 50.18           O  
ATOM   3570  CG  PRO A 448     -19.147   7.526 -46.586  1.00 50.18           C  
ATOM   3571  CD  PRO A 448     -19.111   9.050 -46.459  1.00 50.18           C  
ATOM   3572  N   THR A 449     -23.483   7.505 -46.363  1.00 38.53           N  
ATOM   3573  CA  THR A 449     -24.480   6.848 -45.504  1.00 38.53           C  
ATOM   3574  C   THR A 449     -24.908   5.519 -46.118  1.00 38.53           C  
ATOM   3575  CB  THR A 449     -25.730   7.720 -45.286  1.00 38.53           C  
ATOM   3576  O   THR A 449     -25.642   5.507 -47.101  1.00 38.53           O  
ATOM   3577  CG2 THR A 449     -25.449   8.906 -44.366  1.00 38.53           C  
ATOM   3578  OG1 THR A 449     -26.209   8.226 -46.508  1.00 38.53           O  
ATOM   3579  N   MET A 450     -24.460   4.419 -45.516  1.00 38.54           N  
ATOM   3580  CA  MET A 450     -24.952   3.049 -45.699  1.00 38.54           C  
ATOM   3581  C   MET A 450     -24.655   2.264 -44.412  1.00 38.54           C  
ATOM   3582  CB  MET A 450     -24.233   2.343 -46.865  1.00 38.54           C  
ATOM   3583  O   MET A 450     -23.673   2.579 -43.739  1.00 38.54           O  
ATOM   3584  CG  MET A 450     -24.668   2.818 -48.253  1.00 38.54           C  
ATOM   3585  SD  MET A 450     -24.114   1.723 -49.585  1.00 38.54           S  
ATOM   3586  CE  MET A 450     -24.927   2.521 -50.993  1.00 38.54           C  
ATOM   3587  N   ASN A 451     -25.401   1.236 -44.014  1.00 42.56           N  
ATOM   3588  CA  ASN A 451     -26.790   0.851 -44.307  1.00 42.56           C  
ATOM   3589  C   ASN A 451     -27.265   0.025 -43.094  1.00 42.56           C  
ATOM   3590  CB  ASN A 451     -26.883  -0.014 -45.589  1.00 42.56           C  
ATOM   3591  O   ASN A 451     -26.442  -0.634 -42.454  1.00 42.56           O  
ATOM   3592  CG  ASN A 451     -27.328   0.735 -46.834  1.00 42.56           C  
ATOM   3593  ND2 ASN A 451     -27.112   0.173 -47.999  1.00 42.56           N  
ATOM   3594  OD1 ASN A 451     -27.867   1.826 -46.788  1.00 42.56           O  
ATOM   3595  N   ASP A 452     -28.561   0.018 -42.782  1.00 34.97           N  
ATOM   3596  CA  ASP A 452     -29.100  -0.915 -41.784  1.00 34.97           C  
ATOM   3597  C   ASP A 452     -29.060  -2.353 -42.328  1.00 34.97           C  
ATOM   3598  CB  ASP A 452     -30.526  -0.517 -41.375  1.00 34.97           C  
ATOM   3599  O   ASP A 452     -29.592  -2.630 -43.404  1.00 34.97           O  
ATOM   3600  CG  ASP A 452     -30.533   0.724 -40.480  1.00 34.97           C  
ATOM   3601  OD1 ASP A 452     -30.023   0.613 -39.342  1.00 34.97           O  
ATOM   3602  OD2 ASP A 452     -31.033   1.773 -40.943  1.00 34.97           O  
ATOM   3603  N   ILE A 453     -28.440  -3.277 -41.584  1.00 42.49           N  
ATOM   3604  CA  ILE A 453     -28.407  -4.709 -41.919  1.00 42.49           C  
ATOM   3605  C   ILE A 453     -29.286  -5.472 -40.919  1.00 42.49           C  
ATOM   3606  CB  ILE A 453     -26.962  -5.255 -42.037  1.00 42.49           C  
ATOM   3607  O   ILE A 453     -28.855  -5.846 -39.828  1.00 42.49           O  
ATOM   3608  CG1 ILE A 453     -26.136  -4.425 -43.052  1.00 42.49           C  
ATOM   3609  CG2 ILE A 453     -27.008  -6.731 -42.482  1.00 42.49           C  
ATOM   3610  CD1 ILE A 453     -24.707  -4.933 -43.294  1.00 42.49           C  
ATOM   3611  N   ASP A 454     -30.541  -5.696 -41.311  1.00 36.55           N  
ATOM   3612  CA  ASP A 454     -31.550  -6.440 -40.548  1.00 36.55           C  
ATOM   3613  C   ASP A 454     -31.377  -7.964 -40.748  1.00 36.55           C  
ATOM   3614  CB  ASP A 454     -32.947  -5.915 -40.950  1.00 36.55           C  
ATOM   3615  O   ASP A 454     -31.933  -8.565 -41.670  1.00 36.55           O  
ATOM   3616  CG  ASP A 454     -34.102  -6.458 -40.091  1.00 36.55           C  
ATOM   3617  OD1 ASP A 454     -33.828  -7.072 -39.035  1.00 36.55           O  
ATOM   3618  OD2 ASP A 454     -35.275  -6.247 -40.482  1.00 36.55           O  
ATOM   3619  N   VAL A 455     -30.552  -8.609 -39.909  1.00 40.95           N  
ATOM   3620  CA  VAL A 455     -30.245 -10.054 -40.015  1.00 40.95           C  
ATOM   3621  C   VAL A 455     -31.358 -10.913 -39.399  1.00 40.95           C  
ATOM   3622  CB  VAL A 455     -28.846 -10.419 -39.474  1.00 40.95           C  
ATOM   3623  O   VAL A 455     -31.257 -11.442 -38.291  1.00 40.95           O  
ATOM   3624  CG1 VAL A 455     -28.497 -11.885 -39.784  1.00 40.95           C  
ATOM   3625  CG2 VAL A 455     -27.751  -9.563 -40.119  1.00 40.95           C  
ATOM   3626  N   ASN A 456     -32.442 -11.083 -40.153  1.00 36.13           N  
ATOM   3627  CA  ASN A 456     -33.615 -11.861 -39.757  1.00 36.13           C  
ATOM   3628  C   ASN A 456     -33.528 -13.339 -40.205  1.00 36.13           C  
ATOM   3629  CB  ASN A 456     -34.843 -11.112 -40.291  1.00 36.13           C  
ATOM   3630  O   ASN A 456     -34.133 -13.746 -41.200  1.00 36.13           O  
ATOM   3631  CG  ASN A 456     -36.173 -11.713 -39.876  1.00 36.13           C  
ATOM   3632  ND2 ASN A 456     -37.247 -11.102 -40.315  1.00 36.13           N  
ATOM   3633  OD1 ASN A 456     -36.295 -12.710 -39.175  1.00 36.13           O  
ATOM   3634  N   ILE A 457     -32.792 -14.176 -39.462  1.00 40.35           N  
ATOM   3635  CA  ILE A 457     -32.699 -15.622 -39.748  1.00 40.35           C  
ATOM   3636  C   ILE A 457     -33.866 -16.388 -39.104  1.00 40.35           C  
ATOM   3637  CB  ILE A 457     -31.301 -16.196 -39.410  1.00 40.35           C  
ATOM   3638  O   ILE A 457     -33.852 -16.731 -37.923  1.00 40.35           O  
ATOM   3639  CG1 ILE A 457     -30.256 -15.531 -40.341  1.00 40.35           C  
ATOM   3640  CG2 ILE A 457     -31.265 -17.731 -39.587  1.00 40.35           C  
ATOM   3641  CD1 ILE A 457     -28.807 -15.987 -40.133  1.00 40.35           C  
ATOM   3642  N   THR A 458     -34.870 -16.725 -39.922  1.00 39.21           N  
ATOM   3643  CA  THR A 458     -36.000 -17.595 -39.544  1.00 39.21           C  
ATOM   3644  C   THR A 458     -36.203 -18.776 -40.507  1.00 39.21           C  
ATOM   3645  CB  THR A 458     -37.312 -16.802 -39.365  1.00 39.21           C  
ATOM   3646  O   THR A 458     -37.031 -18.734 -41.412  1.00 39.21           O  
ATOM   3647  CG2 THR A 458     -37.395 -16.121 -38.002  1.00 39.21           C  
ATOM   3648  OG1 THR A 458     -37.484 -15.797 -40.334  1.00 39.21           O  
ATOM   3649  N   LYS A 459     -35.518 -19.903 -40.255  1.00 40.73           N  
ATOM   3650  CA  LYS A 459     -35.862 -21.255 -40.762  1.00 40.73           C  
ATOM   3651  C   LYS A 459     -35.538 -22.273 -39.657  1.00 40.73           C  
ATOM   3652  CB  LYS A 459     -35.109 -21.551 -42.081  1.00 40.73           C  
ATOM   3653  O   LYS A 459     -34.394 -22.417 -39.262  1.00 40.73           O  
ATOM   3654  CG  LYS A 459     -35.930 -21.173 -43.332  1.00 40.73           C  
ATOM   3655  CD  LYS A 459     -35.091 -21.177 -44.618  1.00 40.73           C  
ATOM   3656  CE  LYS A 459     -35.933 -20.711 -45.819  1.00 40.73           C  
ATOM   3657  NZ  LYS A 459     -35.097 -20.510 -47.033  1.00 40.73           N  
ATOM   3658  N   ARG A 460     -36.542 -22.819 -38.962  1.00 36.33           N  
ATOM   3659  CA  ARG A 460     -37.297 -24.041 -39.326  1.00 36.33           C  
ATOM   3660  C   ARG A 460     -36.445 -25.327 -39.335  1.00 36.33           C  
ATOM   3661  CB  ARG A 460     -38.131 -23.896 -40.618  1.00 36.33           C  
ATOM   3662  O   ARG A 460     -36.193 -25.893 -40.389  1.00 36.33           O  
ATOM   3663  CG  ARG A 460     -39.372 -23.000 -40.490  1.00 36.33           C  
ATOM   3664  CD  ARG A 460     -40.241 -23.167 -41.747  1.00 36.33           C  
ATOM   3665  NE  ARG A 460     -41.486 -22.375 -41.681  1.00 36.33           N  
ATOM   3666  NH1 ARG A 460     -42.629 -23.449 -43.370  1.00 36.33           N  
ATOM   3667  NH2 ARG A 460     -43.574 -21.724 -42.327  1.00 36.33           N  
ATOM   3668  CZ  ARG A 460     -42.552 -22.522 -42.455  1.00 36.33           C  
ATOM   3669  N   GLY A 461     -36.143 -25.837 -38.139  1.00 36.54           N  
ATOM   3670  CA  GLY A 461     -35.908 -27.262 -37.870  1.00 36.54           C  
ATOM   3671  C   GLY A 461     -36.902 -27.733 -36.799  1.00 36.54           C  
ATOM   3672  O   GLY A 461     -37.130 -27.018 -35.824  1.00 36.54           O  
ATOM   3673  N   ARG A 462     -37.573 -28.874 -36.997  1.00 36.93           N  
ATOM   3674  CA  ARG A 462     -38.643 -29.400 -36.120  1.00 36.93           C  
ATOM   3675  C   ARG A 462     -38.555 -30.928 -36.086  1.00 36.93           C  
ATOM   3676  CB  ARG A 462     -40.014 -28.906 -36.645  1.00 36.93           C  
ATOM   3677  O   ARG A 462     -38.159 -31.499 -37.091  1.00 36.93           O  
ATOM   3678  CG  ARG A 462     -41.235 -29.286 -35.780  1.00 36.93           C  
ATOM   3679  CD  ARG A 462     -42.548 -28.768 -36.394  1.00 36.93           C  
ATOM   3680  NE  ARG A 462     -43.729 -29.122 -35.573  1.00 36.93           N  
ATOM   3681  NH1 ARG A 462     -45.362 -28.761 -37.158  1.00 36.93           N  
ATOM   3682  NH2 ARG A 462     -45.948 -29.431 -35.120  1.00 36.93           N  
ATOM   3683  CZ  ARG A 462     -45.000 -29.102 -35.953  1.00 36.93           C  
ATOM   3684  N   GLN A 463     -39.051 -31.533 -34.996  1.00 42.61           N  
ATOM   3685  CA  GLN A 463     -38.913 -32.946 -34.568  1.00 42.61           C  
ATOM   3686  C   GLN A 463     -37.689 -33.149 -33.649  1.00 42.61           C  
ATOM   3687  CB  GLN A 463     -38.918 -33.961 -35.732  1.00 42.61           C  
ATOM   3688  O   GLN A 463     -36.661 -32.522 -33.860  1.00 42.61           O  
ATOM   3689  CG  GLN A 463     -40.158 -33.904 -36.646  1.00 42.61           C  
ATOM   3690  CD  GLN A 463     -39.982 -34.731 -37.921  1.00 42.61           C  
ATOM   3691  NE2 GLN A 463     -40.858 -34.602 -38.893  1.00 42.61           N  
ATOM   3692  OE1 GLN A 463     -39.077 -35.525 -38.074  1.00 42.61           O  
ATOM   3693  N   SER A 464     -37.756 -33.951 -32.580  1.00 40.33           N  
ATOM   3694  CA  SER A 464     -38.931 -34.556 -31.915  1.00 40.33           C  
ATOM   3695  C   SER A 464     -38.608 -34.894 -30.452  1.00 40.33           C  
ATOM   3696  CB  SER A 464     -39.422 -35.831 -32.624  1.00 40.33           C  
ATOM   3697  O   SER A 464     -37.460 -35.163 -30.116  1.00 40.33           O  
ATOM   3698  OG  SER A 464     -38.364 -36.592 -33.159  1.00 40.33           O  
ATOM   3699  N   GLN A 465     -39.614 -34.889 -29.569  1.00 37.83           N  
ATOM   3700  CA  GLN A 465     -39.432 -35.305 -28.174  1.00 37.83           C  
ATOM   3701  C   GLN A 465     -39.507 -36.829 -28.032  1.00 37.83           C  
ATOM   3702  CB  GLN A 465     -40.515 -34.705 -27.258  1.00 37.83           C  
ATOM   3703  O   GLN A 465     -40.479 -37.435 -28.472  1.00 37.83           O  
ATOM   3704  CG  GLN A 465     -40.507 -33.176 -27.132  1.00 37.83           C  
ATOM   3705  CD  GLN A 465     -41.559 -32.668 -26.140  1.00 37.83           C  
ATOM   3706  NE2 GLN A 465     -41.840 -31.384 -26.135  1.00 37.83           N  
ATOM   3707  OE1 GLN A 465     -42.132 -33.389 -25.337  1.00 37.83           O  
ATOM   3708  N   SER A 466     -38.588 -37.411 -27.265  1.00 41.14           N  
ATOM   3709  CA  SER A 466     -38.804 -38.685 -26.572  1.00 41.14           C  
ATOM   3710  C   SER A 466     -38.128 -38.634 -25.202  1.00 41.14           C  
ATOM   3711  CB  SER A 466     -38.314 -39.877 -27.405  1.00 41.14           C  
ATOM   3712  O   SER A 466     -36.952 -38.291 -25.096  1.00 41.14           O  
ATOM   3713  OG  SER A 466     -36.973 -39.707 -27.811  1.00 41.14           O  
ATOM   3714  N   LYS A 467     -38.880 -38.936 -24.138  1.00 34.20           N  
ATOM   3715  CA  LYS A 467     -38.364 -39.016 -22.763  1.00 34.20           C  
ATOM   3716  C   LYS A 467     -38.101 -40.474 -22.416  1.00 34.20           C  
ATOM   3717  CB  LYS A 467     -39.388 -38.475 -21.748  1.00 34.20           C  
ATOM   3718  O   LYS A 467     -39.036 -41.267 -22.481  1.00 34.20           O  
ATOM   3719  CG  LYS A 467     -39.701 -36.978 -21.844  1.00 34.20           C  
ATOM   3720  CD  LYS A 467     -40.864 -36.647 -20.894  1.00 34.20           C  
ATOM   3721  CE  LYS A 467     -41.252 -35.170 -21.015  1.00 34.20           C  
ATOM   3722  NZ  LYS A 467     -42.539 -34.878 -20.334  1.00 34.20           N  
ATOM   3723  N   THR A 468     -36.925 -40.776 -21.877  1.00 38.11           N  
ATOM   3724  CA  THR A 468     -36.693 -42.046 -21.178  1.00 38.11           C  
ATOM   3725  C   THR A 468     -36.049 -41.756 -19.831  1.00 38.11           C  
ATOM   3726  CB  THR A 468     -35.864 -43.050 -22.002  1.00 38.11           C  
ATOM   3727  O   THR A 468     -35.013 -41.100 -19.753  1.00 38.11           O  
ATOM   3728  CG2 THR A 468     -36.282 -44.482 -21.671  1.00 38.11           C  
ATOM   3729  OG1 THR A 468     -36.087 -42.878 -23.382  1.00 38.11           O  
ATOM   3730  N   LYS A 469     -36.687 -42.204 -18.746  1.00 35.46           N  
ATOM   3731  CA  LYS A 469     -36.063 -42.229 -17.418  1.00 35.46           C  
ATOM   3732  C   LYS A 469     -35.148 -43.447 -17.352  1.00 35.46           C  
ATOM   3733  CB  LYS A 469     -37.122 -42.367 -16.310  1.00 35.46           C  
ATOM   3734  O   LYS A 469     -35.565 -44.521 -17.776  1.00 35.46           O  
ATOM   3735  CG  LYS A 469     -38.047 -41.157 -16.110  1.00 35.46           C  
ATOM   3736  CD  LYS A 469     -39.145 -41.542 -15.103  1.00 35.46           C  
ATOM   3737  CE  LYS A 469     -40.093 -40.377 -14.801  1.00 35.46           C  
ATOM   3738  NZ  LYS A 469     -41.236 -40.818 -13.959  1.00 35.46           N  
ATOM   3739  N   TYR A 470     -34.007 -43.324 -16.685  1.00 34.12           N  
ATOM   3740  CA  TYR A 470     -33.392 -44.472 -16.027  1.00 34.12           C  
ATOM   3741  C   TYR A 470     -33.079 -44.134 -14.569  1.00 34.12           C  
ATOM   3742  CB  TYR A 470     -32.191 -45.003 -16.816  1.00 34.12           C  
ATOM   3743  O   TYR A 470     -32.856 -42.970 -14.230  1.00 34.12           O  
ATOM   3744  CG  TYR A 470     -31.951 -46.469 -16.519  1.00 34.12           C  
ATOM   3745  CD1 TYR A 470     -30.859 -46.871 -15.728  1.00 34.12           C  
ATOM   3746  CD2 TYR A 470     -32.862 -47.429 -17.005  1.00 34.12           C  
ATOM   3747  CE1 TYR A 470     -30.679 -48.234 -15.428  1.00 34.12           C  
ATOM   3748  CE2 TYR A 470     -32.687 -48.792 -16.699  1.00 34.12           C  
ATOM   3749  OH  TYR A 470     -31.416 -50.509 -15.605  1.00 34.12           O  
ATOM   3750  CZ  TYR A 470     -31.592 -49.197 -15.907  1.00 34.12           C  
ATOM   3751  N   ARG A 471     -33.169 -45.134 -13.688  1.00 34.31           N  
ATOM   3752  CA  ARG A 471     -33.038 -44.976 -12.235  1.00 34.31           C  
ATOM   3753  C   ARG A 471     -32.479 -46.262 -11.635  1.00 34.31           C  
ATOM   3754  CB  ARG A 471     -34.414 -44.630 -11.626  1.00 34.31           C  
ATOM   3755  O   ARG A 471     -33.199 -47.247 -11.529  1.00 34.31           O  
ATOM   3756  CG  ARG A 471     -34.353 -44.350 -10.111  1.00 34.31           C  
ATOM   3757  CD  ARG A 471     -35.767 -44.265  -9.516  1.00 34.31           C  
ATOM   3758  NE  ARG A 471     -35.746 -43.857  -8.094  1.00 34.31           N  
ATOM   3759  NH1 ARG A 471     -37.680 -44.901  -7.400  1.00 34.31           N  
ATOM   3760  NH2 ARG A 471     -36.519 -43.668  -5.956  1.00 34.31           N  
ATOM   3761  CZ  ARG A 471     -36.645 -44.143  -7.164  1.00 34.31           C  
ATOM   3762  N   GLN A 472     -31.237 -46.190 -11.182  1.00 43.36           N  
ATOM   3763  CA  GLN A 472     -30.567 -47.147 -10.301  1.00 43.36           C  
ATOM   3764  C   GLN A 472     -29.866 -46.301  -9.209  1.00 43.36           C  
ATOM   3765  CB  GLN A 472     -29.620 -48.008 -11.162  1.00 43.36           C  
ATOM   3766  O   GLN A 472     -29.429 -45.196  -9.520  1.00 43.36           O  
ATOM   3767  CG  GLN A 472     -30.340 -49.218 -11.790  1.00 43.36           C  
ATOM   3768  CD  GLN A 472     -29.414 -50.100 -12.627  1.00 43.36           C  
ATOM   3769  NE2 GLN A 472     -29.778 -51.335 -12.890  1.00 43.36           N  
ATOM   3770  OE1 GLN A 472     -28.364 -49.689 -13.086  1.00 43.36           O  
ATOM   3771  N   SER A 473     -29.846 -46.588  -7.898  1.00 38.35           N  
ATOM   3772  CA  SER A 473     -29.686 -47.852  -7.144  1.00 38.35           C  
ATOM   3773  C   SER A 473     -28.372 -48.565  -7.503  1.00 38.35           C  
ATOM   3774  CB  SER A 473     -30.917 -48.776  -7.141  1.00 38.35           C  
ATOM   3775  O   SER A 473     -28.354 -49.361  -8.429  1.00 38.35           O  
ATOM   3776  OG  SER A 473     -31.061 -49.526  -8.324  1.00 38.35           O  
ATOM   3777  N   GLY A 474     -27.226 -48.298  -6.873  1.00 34.33           N  
ATOM   3778  CA  GLY A 474     -26.999 -47.765  -5.524  1.00 34.33           C  
ATOM   3779  C   GLY A 474     -26.831 -48.911  -4.520  1.00 34.33           C  
ATOM   3780  O   GLY A 474     -27.676 -49.798  -4.474  1.00 34.33           O  
ATOM   3781  N   LEU A 475     -25.742 -48.890  -3.748  1.00 39.27           N  
ATOM   3782  CA  LEU A 475     -25.367 -49.874  -2.723  1.00 39.27           C  
ATOM   3783  C   LEU A 475     -24.354 -49.233  -1.755  1.00 39.27           C  
ATOM   3784  CB  LEU A 475     -24.767 -51.130  -3.401  1.00 39.27           C  
ATOM   3785  O   LEU A 475     -23.720 -48.237  -2.107  1.00 39.27           O  
ATOM   3786  CG  LEU A 475     -25.705 -52.352  -3.369  1.00 39.27           C  
ATOM   3787  CD1 LEU A 475     -25.191 -53.434  -4.317  1.00 39.27           C  
ATOM   3788  CD2 LEU A 475     -25.795 -52.949  -1.962  1.00 39.27           C  
ATOM   3789  N   SER A 476     -24.202 -49.784  -0.548  1.00 34.08           N  
ATOM   3790  CA  SER A 476     -23.323 -49.227   0.491  1.00 34.08           C  
ATOM   3791  C   SER A 476     -22.730 -50.297   1.412  1.00 34.08           C  
ATOM   3792  CB  SER A 476     -24.103 -48.227   1.358  1.00 34.08           C  
ATOM   3793  O   SER A 476     -23.481 -51.041   2.039  1.00 34.08           O  
ATOM   3794  OG  SER A 476     -25.217 -48.847   1.976  1.00 34.08           O  
ATOM   3795  N   ALA A 477     -21.406 -50.289   1.565  1.00 40.86           N  
ATOM   3796  CA  ALA A 477     -20.652 -50.873   2.678  1.00 40.86           C  
ATOM   3797  C   ALA A 477     -19.292 -50.132   2.769  1.00 40.86           C  
ATOM   3798  CB  ALA A 477     -20.450 -52.374   2.427  1.00 40.86           C  
ATOM   3799  O   ALA A 477     -18.807 -49.699   1.727  1.00 40.86           O  
ATOM   3800  N   ALA A 478     -18.583 -49.884   3.879  1.00 38.39           N  
ATOM   3801  CA  ALA A 478     -18.746 -50.062   5.334  1.00 38.39           C  
ATOM   3802  C   ALA A 478     -17.543 -50.802   5.970  1.00 38.39           C  
ATOM   3803  CB  ALA A 478     -20.086 -50.663   5.788  1.00 38.39           C  
ATOM   3804  O   ALA A 478     -17.589 -52.016   6.121  1.00 38.39           O  
ATOM   3805  N   ALA A 479     -16.568 -50.015   6.461  1.00 40.09           N  
ATOM   3806  CA  ALA A 479     -15.713 -50.316   7.630  1.00 40.09           C  
ATOM   3807  C   ALA A 479     -14.693 -51.499   7.526  1.00 40.09           C  
ATOM   3808  CB  ALA A 479     -16.690 -50.409   8.820  1.00 40.09           C  
ATOM   3809  O   ALA A 479     -14.698 -52.230   6.542  1.00 40.09           O  
ATOM   3810  N   PRO A 480     -13.796 -51.700   8.522  1.00 43.19           N  
ATOM   3811  CA  PRO A 480     -12.861 -50.690   9.050  1.00 43.19           C  
ATOM   3812  C   PRO A 480     -11.404 -51.182   9.285  1.00 43.19           C  
ATOM   3813  CB  PRO A 480     -13.450 -50.311  10.411  1.00 43.19           C  
ATOM   3814  O   PRO A 480     -11.095 -52.366   9.262  1.00 43.19           O  
ATOM   3815  CG  PRO A 480     -13.959 -51.663  10.925  1.00 43.19           C  
ATOM   3816  CD  PRO A 480     -14.201 -52.510   9.665  1.00 43.19           C  
ATOM   3817  N   VAL A 481     -10.543 -50.204   9.596  1.00 39.40           N  
ATOM   3818  CA  VAL A 481      -9.282 -50.222  10.380  1.00 39.40           C  
ATOM   3819  C   VAL A 481      -8.887 -51.518  11.125  1.00 39.40           C  
ATOM   3820  CB  VAL A 481      -9.390 -49.109  11.460  1.00 39.40           C  
ATOM   3821  O   VAL A 481      -9.620 -51.979  11.996  1.00 39.40           O  
ATOM   3822  CG1 VAL A 481      -8.098 -48.914  12.266  1.00 39.40           C  
ATOM   3823  CG2 VAL A 481      -9.754 -47.740  10.854  1.00 39.40           C  
ATOM   3824  N   LEU A 482      -7.621 -51.933  10.954  1.00 45.32           N  
ATOM   3825  CA  LEU A 482      -6.767 -52.524  12.006  1.00 45.32           C  
ATOM   3826  C   LEU A 482      -5.338 -51.935  11.939  1.00 45.32           C  
ATOM   3827  CB  LEU A 482      -6.791 -54.068  11.971  1.00 45.32           C  
ATOM   3828  O   LEU A 482      -5.054 -51.124  11.059  1.00 45.32           O  
ATOM   3829  CG  LEU A 482      -7.947 -54.720  12.761  1.00 45.32           C  
ATOM   3830  CD1 LEU A 482      -7.773 -56.239  12.732  1.00 45.32           C  
ATOM   3831  CD2 LEU A 482      -7.994 -54.303  14.239  1.00 45.32           C  
ATOM   3832  N   ASN A 483      -4.489 -52.239  12.931  1.00 38.54           N  
ATOM   3833  CA  ASN A 483      -3.472 -51.304  13.434  1.00 38.54           C  
ATOM   3834  C   ASN A 483      -2.089 -51.940  13.742  1.00 38.54           C  
ATOM   3835  CB  ASN A 483      -4.086 -50.675  14.713  1.00 38.54           C  
ATOM   3836  O   ASN A 483      -2.014 -53.129  14.036  1.00 38.54           O  
ATOM   3837  CG  ASN A 483      -3.707 -49.228  14.966  1.00 38.54           C  
ATOM   3838  ND2 ASN A 483      -4.079 -48.689  16.103  1.00 38.54           N  
ATOM   3839  OD1 ASN A 483      -3.103 -48.557  14.151  1.00 38.54           O  
ATOM   3840  N   ALA A 484      -1.066 -51.076  13.832  1.00 42.52           N  
ATOM   3841  CA  ALA A 484       0.246 -51.234  14.502  1.00 42.52           C  
ATOM   3842  C   ALA A 484       1.407 -52.062  13.845  1.00 42.52           C  
ATOM   3843  CB  ALA A 484       0.018 -51.580  15.982  1.00 42.52           C  
ATOM   3844  O   ALA A 484       1.147 -52.935  13.020  1.00 42.52           O  
ATOM   3845  N   PRO A 485       2.700 -51.771  14.181  1.00 45.62           N  
ATOM   3846  CA  PRO A 485       3.901 -52.286  13.478  1.00 45.62           C  
ATOM   3847  C   PRO A 485       4.971 -52.966  14.384  1.00 45.62           C  
ATOM   3848  CB  PRO A 485       4.496 -50.984  12.936  1.00 45.62           C  
ATOM   3849  O   PRO A 485       4.853 -52.898  15.605  1.00 45.62           O  
ATOM   3850  CG  PRO A 485       4.372 -50.046  14.144  1.00 45.62           C  
ATOM   3851  CD  PRO A 485       3.144 -50.568  14.900  1.00 45.62           C  
ATOM   3852  N   CYS A 486       6.078 -53.498  13.813  1.00 38.29           N  
ATOM   3853  CA  CYS A 486       7.434 -53.405  14.420  1.00 38.29           C  
ATOM   3854  C   CYS A 486       8.627 -53.895  13.546  1.00 38.29           C  
ATOM   3855  CB  CYS A 486       7.505 -54.158  15.765  1.00 38.29           C  
ATOM   3856  O   CYS A 486       8.575 -54.996  13.018  1.00 38.29           O  
ATOM   3857  SG  CYS A 486       8.055 -52.991  17.047  1.00 38.29           S  
ATOM   3858  N   ALA A 487       9.708 -53.092  13.535  1.00 43.99           N  
ATOM   3859  CA  ALA A 487      11.167 -53.384  13.469  1.00 43.99           C  
ATOM   3860  C   ALA A 487      11.847 -54.292  12.375  1.00 43.99           C  
ATOM   3861  CB  ALA A 487      11.613 -53.780  14.882  1.00 43.99           C  
ATOM   3862  O   ALA A 487      11.224 -55.215  11.860  1.00 43.99           O  
ATOM   3863  N   PRO A 488      13.154 -54.071  12.035  1.00 47.12           N  
ATOM   3864  CA  PRO A 488      13.876 -54.770  10.941  1.00 47.12           C  
ATOM   3865  C   PRO A 488      15.219 -55.467  11.319  1.00 47.12           C  
ATOM   3866  CB  PRO A 488      14.206 -53.602  10.009  1.00 47.12           C  
ATOM   3867  O   PRO A 488      15.803 -55.150  12.352  1.00 47.12           O  
ATOM   3868  CG  PRO A 488      14.684 -52.533  11.000  1.00 47.12           C  
ATOM   3869  CD  PRO A 488      13.893 -52.827  12.281  1.00 47.12           C  
ATOM   3870  N   VAL A 489      15.788 -56.305  10.425  1.00 41.15           N  
ATOM   3871  CA  VAL A 489      17.246 -56.633  10.346  1.00 41.15           C  
ATOM   3872  C   VAL A 489      17.666 -57.265   8.995  1.00 41.15           C  
ATOM   3873  CB  VAL A 489      17.757 -57.582  11.471  1.00 41.15           C  
ATOM   3874  O   VAL A 489      16.853 -57.941   8.379  1.00 41.15           O  
ATOM   3875  CG1 VAL A 489      18.651 -56.820  12.458  1.00 41.15           C  
ATOM   3876  CG2 VAL A 489      16.685 -58.361  12.245  1.00 41.15           C  
ATOM   3877  N   SER A 490      18.950 -57.084   8.615  1.00 41.41           N  
ATOM   3878  CA  SER A 490      19.818 -57.935   7.743  1.00 41.41           C  
ATOM   3879  C   SER A 490      19.343 -58.310   6.314  1.00 41.41           C  
ATOM   3880  CB  SER A 490      20.187 -59.183   8.549  1.00 41.41           C  
ATOM   3881  O   SER A 490      18.330 -58.970   6.143  1.00 41.41           O  
ATOM   3882  OG  SER A 490      20.929 -58.785   9.694  1.00 41.41           O  
ATOM   3883  N   SER A 491      19.979 -57.837   5.224  1.00 40.15           N  
ATOM   3884  CA  SER A 491      21.247 -58.311   4.585  1.00 40.15           C  
ATOM   3885  C   SER A 491      21.124 -59.698   3.893  1.00 40.15           C  
ATOM   3886  CB  SER A 491      22.477 -58.148   5.491  1.00 40.15           C  
ATOM   3887  O   SER A 491      20.367 -60.537   4.355  1.00 40.15           O  
ATOM   3888  OG  SER A 491      22.625 -59.219   6.396  1.00 40.15           O  
ATOM   3889  N   SER A 492      21.784 -60.038   2.772  1.00 41.40           N  
ATOM   3890  CA  SER A 492      23.099 -59.635   2.217  1.00 41.40           C  
ATOM   3891  C   SER A 492      23.212 -59.978   0.702  1.00 41.40           C  
ATOM   3892  CB  SER A 492      24.183 -60.502   2.894  1.00 41.40           C  
ATOM   3893  O   SER A 492      22.349 -60.691   0.209  1.00 41.40           O  
ATOM   3894  OG  SER A 492      24.045 -60.590   4.302  1.00 41.40           O  
ATOM   3895  N   THR A 493      24.344 -59.638   0.040  1.00 41.96           N  
ATOM   3896  CA  THR A 493      24.969 -60.403  -1.094  1.00 41.96           C  
ATOM   3897  C   THR A 493      24.230 -60.438  -2.457  1.00 41.96           C  
ATOM   3898  CB  THR A 493      25.226 -61.839  -0.560  1.00 41.96           C  
ATOM   3899  O   THR A 493      23.088 -60.864  -2.506  1.00 41.96           O  
ATOM   3900  CG2 THR A 493      25.635 -62.961  -1.512  1.00 41.96           C  
ATOM   3901  OG1 THR A 493      26.238 -61.765   0.420  1.00 41.96           O  
ATOM   3902  N   VAL A 494      24.771 -60.136  -3.657  1.00 45.35           N  
ATOM   3903  CA  VAL A 494      25.993 -59.491  -4.254  1.00 45.35           C  
ATOM   3904  C   VAL A 494      25.544 -58.928  -5.653  1.00 45.35           C  
ATOM   3905  CB  VAL A 494      27.183 -60.461  -4.387  1.00 45.35           C  
ATOM   3906  O   VAL A 494      24.346 -58.713  -5.789  1.00 45.35           O  
ATOM   3907  CG1 VAL A 494      28.055 -60.523  -3.132  1.00 45.35           C  
ATOM   3908  CG2 VAL A 494      26.804 -61.868  -4.870  1.00 45.35           C  
ATOM   3909  N   ASN A 495      26.258 -58.639  -6.767  1.00 39.23           N  
ATOM   3910  CA  ASN A 495      27.633 -58.678  -7.354  1.00 39.23           C  
ATOM   3911  C   ASN A 495      27.578 -57.779  -8.645  1.00 39.23           C  
ATOM   3912  CB  ASN A 495      27.932 -60.139  -7.798  1.00 39.23           C  
ATOM   3913  O   ASN A 495      26.468 -57.470  -9.068  1.00 39.23           O  
ATOM   3914  CG  ASN A 495      29.232 -60.731  -7.273  1.00 39.23           C  
ATOM   3915  ND2 ASN A 495      29.607 -61.897  -7.741  1.00 39.23           N  
ATOM   3916  OD1 ASN A 495      29.932 -60.170  -6.451  1.00 39.23           O  
ATOM   3917  N   MET A 496      28.600 -57.379  -9.427  1.00 41.04           N  
ATOM   3918  CA  MET A 496      30.075 -57.223  -9.357  1.00 41.04           C  
ATOM   3919  C   MET A 496      30.518 -56.352 -10.578  1.00 41.04           C  
ATOM   3920  CB  MET A 496      30.800 -58.582  -9.475  1.00 41.04           C  
ATOM   3921  O   MET A 496      29.721 -56.188 -11.494  1.00 41.04           O  
ATOM   3922  CG  MET A 496      31.914 -58.762  -8.433  1.00 41.04           C  
ATOM   3923  SD  MET A 496      33.370 -57.693  -8.598  1.00 41.04           S  
ATOM   3924  CE  MET A 496      34.381 -58.367  -7.254  1.00 41.04           C  
ATOM   3925  N   SER A 497      31.783 -55.891 -10.626  1.00 39.12           N  
ATOM   3926  CA  SER A 497      32.608 -55.491 -11.812  1.00 39.12           C  
ATOM   3927  C   SER A 497      32.067 -54.499 -12.879  1.00 39.12           C  
ATOM   3928  CB  SER A 497      33.095 -56.755 -12.542  1.00 39.12           C  
ATOM   3929  O   SER A 497      30.987 -54.689 -13.416  1.00 39.12           O  
ATOM   3930  OG  SER A 497      32.005 -57.553 -12.958  1.00 39.12           O  
ATOM   3931  N   SER A 498      32.819 -53.503 -13.382  1.00 39.82           N  
ATOM   3932  CA  SER A 498      34.166 -52.982 -13.045  1.00 39.82           C  
ATOM   3933  C   SER A 498      34.486 -51.696 -13.850  1.00 39.82           C  
ATOM   3934  CB  SER A 498      35.263 -53.998 -13.416  1.00 39.82           C  
ATOM   3935  O   SER A 498      34.113 -51.637 -15.013  1.00 39.82           O  
ATOM   3936  OG  SER A 498      35.059 -54.529 -14.711  1.00 39.82           O  
ATOM   3937  N   THR A 499      35.216 -50.734 -13.250  1.00 38.67           N  
ATOM   3938  CA  THR A 499      36.194 -49.758 -13.843  1.00 38.67           C  
ATOM   3939  C   THR A 499      36.008 -49.264 -15.305  1.00 38.67           C  
ATOM   3940  CB  THR A 499      37.603 -50.370 -13.746  1.00 38.67           C  
ATOM   3941  O   THR A 499      36.014 -50.074 -16.222  1.00 38.67           O  
ATOM   3942  CG2 THR A 499      38.035 -50.659 -12.306  1.00 38.67           C  
ATOM   3943  OG1 THR A 499      37.641 -51.595 -14.439  1.00 38.67           O  
ATOM   3944  N   HIS A 500      36.021 -47.964 -15.649  1.00 42.09           N  
ATOM   3945  CA  HIS A 500      37.053 -46.956 -15.321  1.00 42.09           C  
ATOM   3946  C   HIS A 500      36.629 -45.500 -15.691  1.00 42.09           C  
ATOM   3947  CB  HIS A 500      38.319 -47.279 -16.161  1.00 42.09           C  
ATOM   3948  O   HIS A 500      35.816 -45.308 -16.583  1.00 42.09           O  
ATOM   3949  CG  HIS A 500      39.577 -47.533 -15.370  1.00 42.09           C  
ATOM   3950  CD2 HIS A 500      40.358 -48.657 -15.437  1.00 42.09           C  
ATOM   3951  ND1 HIS A 500      40.214 -46.648 -14.527  1.00 42.09           N  
ATOM   3952  CE1 HIS A 500      41.335 -47.238 -14.078  1.00 42.09           C  
ATOM   3953  NE2 HIS A 500      41.460 -48.465 -14.600  1.00 42.09           N  
ATOM   3954  N   SER A 501      37.256 -44.511 -15.033  1.00 38.54           N  
ATOM   3955  CA  SER A 501      37.665 -43.138 -15.451  1.00 38.54           C  
ATOM   3956  C   SER A 501      36.890 -42.247 -16.470  1.00 38.54           C  
ATOM   3957  CB  SER A 501      39.133 -43.191 -15.887  1.00 38.54           C  
ATOM   3958  O   SER A 501      36.517 -42.651 -17.561  1.00 38.54           O  
ATOM   3959  OG  SER A 501      39.934 -43.750 -14.851  1.00 38.54           O  
ATOM   3960  N   GLN A 502      36.821 -40.950 -16.114  1.00 34.02           N  
ATOM   3961  CA  GLN A 502      36.433 -39.727 -16.875  1.00 34.02           C  
ATOM   3962  C   GLN A 502      37.265 -39.482 -18.175  1.00 34.02           C  
ATOM   3963  CB  GLN A 502      36.700 -38.571 -15.877  1.00 34.02           C  
ATOM   3964  O   GLN A 502      38.323 -40.110 -18.268  1.00 34.02           O  
ATOM   3965  CG  GLN A 502      35.804 -38.563 -14.623  1.00 34.02           C  
ATOM   3966  CD  GLN A 502      34.363 -38.141 -14.897  1.00 34.02           C  
ATOM   3967  NE2 GLN A 502      33.471 -38.315 -13.949  1.00 34.02           N  
ATOM   3968  OE1 GLN A 502      34.012 -37.631 -15.948  1.00 34.02           O  
ATOM   3969  N   PRO A 503      36.921 -38.544 -19.118  1.00 35.15           N  
ATOM   3970  CA  PRO A 503      36.038 -37.359 -18.989  1.00 35.15           C  
ATOM   3971  C   PRO A 503      35.067 -37.030 -20.172  1.00 35.15           C  
ATOM   3972  CB  PRO A 503      37.083 -36.236 -18.870  1.00 35.15           C  
ATOM   3973  O   PRO A 503      34.938 -37.764 -21.146  1.00 35.15           O  
ATOM   3974  CG  PRO A 503      38.115 -36.631 -19.931  1.00 35.15           C  
ATOM   3975  CD  PRO A 503      37.902 -38.138 -20.128  1.00 35.15           C  
ATOM   3976  N   ILE A 504      34.385 -35.875 -20.065  1.00 33.59           N  
ATOM   3977  CA  ILE A 504      33.323 -35.304 -20.938  1.00 33.59           C  
ATOM   3978  C   ILE A 504      33.885 -34.597 -22.201  1.00 33.59           C  
ATOM   3979  CB  ILE A 504      32.513 -34.293 -20.071  1.00 33.59           C  
ATOM   3980  O   ILE A 504      34.821 -33.805 -22.071  1.00 33.59           O  
ATOM   3981  CG1 ILE A 504      31.840 -34.957 -18.843  1.00 33.59           C  
ATOM   3982  CG2 ILE A 504      31.451 -33.518 -20.875  1.00 33.59           C  
ATOM   3983  CD1 ILE A 504      31.558 -33.960 -17.706  1.00 33.59           C  
ATOM   3984  N   PRO A 505      33.293 -34.795 -23.405  1.00 34.22           N  
ATOM   3985  CA  PRO A 505      32.649 -33.670 -24.120  1.00 34.22           C  
ATOM   3986  C   PRO A 505      31.337 -34.007 -24.883  1.00 34.22           C  
ATOM   3987  CB  PRO A 505      33.716 -33.124 -25.070  1.00 34.22           C  
ATOM   3988  O   PRO A 505      30.996 -35.156 -25.138  1.00 34.22           O  
ATOM   3989  CG  PRO A 505      34.527 -34.360 -25.444  1.00 34.22           C  
ATOM   3990  CD  PRO A 505      34.126 -35.432 -24.422  1.00 34.22           C  
ATOM   3991  N   VAL A 506      30.601 -32.953 -25.257  1.00 38.17           N  
ATOM   3992  CA  VAL A 506      29.291 -32.922 -25.961  1.00 38.17           C  
ATOM   3993  C   VAL A 506      29.432 -32.333 -27.386  1.00 38.17           C  
ATOM   3994  CB  VAL A 506      28.325 -32.022 -25.147  1.00 38.17           C  
ATOM   3995  O   VAL A 506      30.487 -31.759 -27.658  1.00 38.17           O  
ATOM   3996  CG1 VAL A 506      27.927 -32.652 -23.810  1.00 38.17           C  
ATOM   3997  CG2 VAL A 506      28.877 -30.611 -24.868  1.00 38.17           C  
ATOM   3998  N   PRO A 507      28.383 -32.249 -28.245  1.00 36.58           N  
ATOM   3999  CA  PRO A 507      27.195 -33.103 -28.455  1.00 36.58           C  
ATOM   4000  C   PRO A 507      27.009 -33.544 -29.938  1.00 36.58           C  
ATOM   4001  CB  PRO A 507      26.013 -32.190 -28.107  1.00 36.58           C  
ATOM   4002  O   PRO A 507      27.539 -32.921 -30.855  1.00 36.58           O  
ATOM   4003  CG  PRO A 507      26.506 -30.790 -28.507  1.00 36.58           C  
ATOM   4004  CD  PRO A 507      28.021 -30.917 -28.714  1.00 36.58           C  
ATOM   4005  N   GLY A 508      26.155 -34.544 -30.201  1.00 35.15           N  
ATOM   4006  CA  GLY A 508      25.698 -34.904 -31.558  1.00 35.15           C  
ATOM   4007  C   GLY A 508      24.241 -34.500 -31.831  1.00 35.15           C  
ATOM   4008  O   GLY A 508      23.384 -34.694 -30.973  1.00 35.15           O  
ATOM   4009  N   TYR A 509      23.955 -33.961 -33.022  1.00 34.41           N  
ATOM   4010  CA  TYR A 509      22.597 -33.691 -33.523  1.00 34.41           C  
ATOM   4011  C   TYR A 509      22.294 -34.666 -34.666  1.00 34.41           C  
ATOM   4012  CB  TYR A 509      22.499 -32.224 -33.987  1.00 34.41           C  
ATOM   4013  O   TYR A 509      23.098 -34.776 -35.589  1.00 34.41           O  
ATOM   4014  CG  TYR A 509      21.099 -31.692 -34.273  1.00 34.41           C  
ATOM   4015  CD1 TYR A 509      20.518 -31.828 -35.551  1.00 34.41           C  
ATOM   4016  CD2 TYR A 509      20.401 -30.997 -33.264  1.00 34.41           C  
ATOM   4017  CE1 TYR A 509      19.257 -31.255 -35.819  1.00 34.41           C  
ATOM   4018  CE2 TYR A 509      19.138 -30.428 -33.528  1.00 34.41           C  
ATOM   4019  OH  TYR A 509      17.361 -29.983 -35.077  1.00 34.41           O  
ATOM   4020  CZ  TYR A 509      18.568 -30.550 -34.813  1.00 34.41           C  
ATOM   4021  N   ALA A 510      21.155 -35.358 -34.608  1.00 37.67           N  
ATOM   4022  CA  ALA A 510      20.677 -36.241 -35.671  1.00 37.67           C  
ATOM   4023  C   ALA A 510      19.365 -35.681 -36.237  1.00 37.67           C  
ATOM   4024  CB  ALA A 510      20.534 -37.667 -35.125  1.00 37.67           C  
ATOM   4025  O   ALA A 510      18.435 -35.396 -35.481  1.00 37.67           O  
ATOM   4026  N   THR A 511      19.333 -35.470 -37.550  1.00 37.82           N  
ATOM   4027  CA  THR A 511      18.198 -34.916 -38.300  1.00 37.82           C  
ATOM   4028  C   THR A 511      17.190 -35.992 -38.706  1.00 37.82           C  
ATOM   4029  CB  THR A 511      18.662 -34.184 -39.583  1.00 37.82           C  
ATOM   4030  O   THR A 511      17.561 -37.145 -38.881  1.00 37.82           O  
ATOM   4031  CG2 THR A 511      18.371 -32.688 -39.530  1.00 37.82           C  
ATOM   4032  OG1 THR A 511      20.057 -34.293 -39.809  1.00 37.82           O  
ATOM   4033  N   ASP A 512      15.943 -35.552 -38.892  1.00 33.39           N  
ATOM   4034  CA  ASP A 512      14.945 -36.014 -39.870  1.00 33.39           C  
ATOM   4035  C   ASP A 512      14.882 -37.509 -40.253  1.00 33.39           C  
ATOM   4036  CB  ASP A 512      15.115 -35.171 -41.157  1.00 33.39           C  
ATOM   4037  O   ASP A 512      15.669 -37.954 -41.078  1.00 33.39           O  
ATOM   4038  CG  ASP A 512      15.184 -33.658 -40.921  1.00 33.39           C  
ATOM   4039  OD1 ASP A 512      14.589 -33.182 -39.924  1.00 33.39           O  
ATOM   4040  OD2 ASP A 512      15.873 -32.971 -41.709  1.00 33.39           O  
ATOM   4041  N   GLU A 513      13.803 -38.203 -39.853  1.00 44.39           N  
ATOM   4042  CA  GLU A 513      13.115 -39.156 -40.747  1.00 44.39           C  
ATOM   4043  C   GLU A 513      11.573 -39.096 -40.605  1.00 44.39           C  
ATOM   4044  CB  GLU A 513      13.629 -40.614 -40.647  1.00 44.39           C  
ATOM   4045  O   GLU A 513      11.020 -39.117 -39.507  1.00 44.39           O  
ATOM   4046  CG  GLU A 513      14.944 -40.836 -41.427  1.00 44.39           C  
ATOM   4047  CD  GLU A 513      15.204 -42.279 -41.894  1.00 44.39           C  
ATOM   4048  OE1 GLU A 513      16.003 -42.433 -42.849  1.00 44.39           O  
ATOM   4049  OE2 GLU A 513      14.640 -43.221 -41.291  1.00 44.39           O  
ATOM   4050  N   GLU A 514      10.929 -39.031 -41.777  1.00 40.90           N  
ATOM   4051  CA  GLU A 514       9.555 -39.414 -42.167  1.00 40.90           C  
ATOM   4052  C   GLU A 514       8.284 -38.755 -41.566  1.00 40.90           C  
ATOM   4053  CB  GLU A 514       9.439 -40.944 -42.257  1.00 40.90           C  
ATOM   4054  O   GLU A 514       8.143 -38.421 -40.390  1.00 40.90           O  
ATOM   4055  CG  GLU A 514      10.495 -41.557 -43.205  1.00 40.90           C  
ATOM   4056  CD  GLU A 514       9.859 -42.484 -44.246  1.00 40.90           C  
ATOM   4057  OE1 GLU A 514       9.972 -42.155 -45.450  1.00 40.90           O  
ATOM   4058  OE2 GLU A 514       9.194 -43.460 -43.832  1.00 40.90           O  
ATOM   4059  N   MET A 515       7.282 -38.600 -42.447  1.00 35.92           N  
ATOM   4060  CA  MET A 515       5.924 -38.124 -42.154  1.00 35.92           C  
ATOM   4061  C   MET A 515       4.923 -39.284 -42.071  1.00 35.92           C  
ATOM   4062  CB  MET A 515       5.431 -37.181 -43.270  1.00 35.92           C  
ATOM   4063  O   MET A 515       4.985 -40.225 -42.852  1.00 35.92           O  
ATOM   4064  CG  MET A 515       5.992 -35.758 -43.207  1.00 35.92           C  
ATOM   4065  SD  MET A 515       5.444 -34.644 -44.546  1.00 35.92           S  
ATOM   4066  CE  MET A 515       3.635 -34.837 -44.521  1.00 35.92           C  
ATOM   4067  N   SER A 516       3.880 -39.133 -41.249  1.00 39.85           N  
ATOM   4068  CA  SER A 516       2.604 -39.831 -41.465  1.00 39.85           C  
ATOM   4069  C   SER A 516       1.425 -38.882 -41.227  1.00 39.85           C  
ATOM   4070  CB  SER A 516       2.506 -41.117 -40.632  1.00 39.85           C  
ATOM   4071  O   SER A 516       1.303 -38.264 -40.169  1.00 39.85           O  
ATOM   4072  OG  SER A 516       2.720 -40.881 -39.253  1.00 39.85           O  
ATOM   4073  N   GLU A 517       0.549 -38.731 -42.223  1.00 50.85           N  
ATOM   4074  CA  GLU A 517      -0.526 -37.720 -42.195  1.00 50.85           C  
ATOM   4075  C   GLU A 517      -1.629 -38.035 -41.168  1.00 50.85           C  
ATOM   4076  CB  GLU A 517      -1.116 -37.547 -43.605  1.00 50.85           C  
ATOM   4077  O   GLU A 517      -2.301 -37.135 -40.663  1.00 50.85           O  
ATOM   4078  CG  GLU A 517      -0.056 -37.078 -44.615  1.00 50.85           C  
ATOM   4079  CD  GLU A 517      -0.697 -36.640 -45.936  1.00 50.85           C  
ATOM   4080  OE1 GLU A 517      -0.593 -35.429 -46.242  1.00 50.85           O  
ATOM   4081  OE2 GLU A 517      -1.295 -37.512 -46.601  1.00 50.85           O  
ATOM   4082  N   ASN A 518      -1.765 -39.309 -40.787  1.00 53.09           N  
ATOM   4083  CA  ASN A 518      -2.854 -39.818 -39.949  1.00 53.09           C  
ATOM   4084  C   ASN A 518      -2.734 -39.486 -38.448  1.00 53.09           C  
ATOM   4085  CB  ASN A 518      -2.974 -41.338 -40.189  1.00 53.09           C  
ATOM   4086  O   ASN A 518      -3.647 -39.808 -37.691  1.00 53.09           O  
ATOM   4087  CG  ASN A 518      -3.461 -41.689 -41.586  1.00 53.09           C  
ATOM   4088  ND2 ASN A 518      -3.352 -42.933 -41.985  1.00 53.09           N  
ATOM   4089  OD1 ASN A 518      -3.948 -40.867 -42.336  1.00 53.09           O  
ATOM   4090  N   ASN A 519      -1.638 -38.864 -37.995  1.00 56.80           N  
ATOM   4091  CA  ASN A 519      -1.354 -38.650 -36.564  1.00 56.80           C  
ATOM   4092  C   ASN A 519      -1.502 -37.184 -36.094  1.00 56.80           C  
ATOM   4093  CB  ASN A 519       0.003 -39.305 -36.219  1.00 56.80           C  
ATOM   4094  O   ASN A 519      -1.077 -36.816 -34.996  1.00 56.80           O  
ATOM   4095  CG  ASN A 519      -0.080 -40.325 -35.091  1.00 56.80           C  
ATOM   4096  ND2 ASN A 519       0.877 -41.219 -35.013  1.00 56.80           N  
ATOM   4097  OD1 ASN A 519      -0.983 -40.349 -34.271  1.00 56.80           O  
ATOM   4098  N   VAL A 520      -2.107 -36.312 -36.910  1.00 68.25           N  
ATOM   4099  CA  VAL A 520      -2.296 -34.894 -36.560  1.00 68.25           C  
ATOM   4100  C   VAL A 520      -3.441 -34.722 -35.555  1.00 68.25           C  
ATOM   4101  CB  VAL A 520      -2.480 -34.013 -37.811  1.00 68.25           C  
ATOM   4102  O   VAL A 520      -4.618 -34.779 -35.910  1.00 68.25           O  
ATOM   4103  CG1 VAL A 520      -2.642 -32.538 -37.414  1.00 68.25           C  
ATOM   4104  CG2 VAL A 520      -1.245 -34.108 -38.719  1.00 68.25           C  
ATOM   4105  N   ARG A 521      -3.087 -34.456 -34.288  1.00 77.41           N  
ATOM   4106  CA  ARG A 521      -4.021 -34.213 -33.170  1.00 77.41           C  
ATOM   4107  C   ARG A 521      -5.140 -33.221 -33.560  1.00 77.41           C  
ATOM   4108  CB  ARG A 521      -3.224 -33.715 -31.946  1.00 77.41           C  
ATOM   4109  O   ARG A 521      -4.827 -32.041 -33.784  1.00 77.41           O  
ATOM   4110  CG  ARG A 521      -4.099 -33.403 -30.716  1.00 77.41           C  
ATOM   4111  CD  ARG A 521      -3.227 -33.006 -29.514  1.00 77.41           C  
ATOM   4112  NE  ARG A 521      -4.034 -32.553 -28.358  1.00 77.41           N  
ATOM   4113  NH1 ARG A 521      -3.932 -30.272 -28.716  1.00 77.41           N  
ATOM   4114  NH2 ARG A 521      -5.042 -31.058 -26.960  1.00 77.41           N  
ATOM   4115  CZ  ARG A 521      -4.326 -31.303 -28.019  1.00 77.41           C  
ATOM   4116  N   PRO A 522      -6.424 -33.648 -33.552  1.00 83.79           N  
ATOM   4117  CA  PRO A 522      -7.574 -32.784 -33.810  1.00 83.79           C  
ATOM   4118  C   PRO A 522      -7.568 -31.508 -32.970  1.00 83.79           C  
ATOM   4119  CB  PRO A 522      -8.814 -33.636 -33.528  1.00 83.79           C  
ATOM   4120  O   PRO A 522      -6.965 -31.457 -31.894  1.00 83.79           O  
ATOM   4121  CG  PRO A 522      -8.334 -35.034 -33.897  1.00 83.79           C  
ATOM   4122  CD  PRO A 522      -6.886 -35.025 -33.411  1.00 83.79           C  
ATOM   4123  N   MET A 523      -8.216 -30.460 -33.475  1.00 84.22           N  
ATOM   4124  CA  MET A 523      -8.197 -29.134 -32.861  1.00 84.22           C  
ATOM   4125  C   MET A 523      -9.509 -28.870 -32.126  1.00 84.22           C  
ATOM   4126  CB  MET A 523      -7.836 -28.082 -33.921  1.00 84.22           C  
ATOM   4127  O   MET A 523     -10.581 -28.995 -32.716  1.00 84.22           O  
ATOM   4128  CG  MET A 523      -7.342 -26.801 -33.250  1.00 84.22           C  
ATOM   4129  SD  MET A 523      -6.195 -25.814 -34.239  1.00 84.22           S  
ATOM   4130  CE  MET A 523      -7.365 -24.905 -35.263  1.00 84.22           C  
ATOM   4131  N   THR A 524      -9.435 -28.541 -30.834  1.00 88.01           N  
ATOM   4132  CA  THR A 524     -10.637 -28.288 -30.024  1.00 88.01           C  
ATOM   4133  C   THR A 524     -11.354 -27.019 -30.484  1.00 88.01           C  
ATOM   4134  CB  THR A 524     -10.347 -28.200 -28.514  1.00 88.01           C  
ATOM   4135  O   THR A 524     -10.752 -26.147 -31.108  1.00 88.01           O  
ATOM   4136  CG2 THR A 524      -9.497 -29.352 -27.978  1.00 88.01           C  
ATOM   4137  OG1 THR A 524      -9.707 -26.992 -28.182  1.00 88.01           O  
ATOM   4138  N   TYR A 525     -12.632 -26.873 -30.129  1.00 84.86           N  
ATOM   4139  CA  TYR A 525     -13.402 -25.657 -30.411  1.00 84.86           C  
ATOM   4140  C   TYR A 525     -12.714 -24.381 -29.885  1.00 84.86           C  
ATOM   4141  CB  TYR A 525     -14.798 -25.831 -29.802  1.00 84.86           C  
ATOM   4142  O   TYR A 525     -12.659 -23.373 -30.588  1.00 84.86           O  
ATOM   4143  CG  TYR A 525     -15.678 -24.608 -29.934  1.00 84.86           C  
ATOM   4144  CD1 TYR A 525     -15.826 -23.732 -28.839  1.00 84.86           C  
ATOM   4145  CD2 TYR A 525     -16.323 -24.330 -31.155  1.00 84.86           C  
ATOM   4146  CE1 TYR A 525     -16.639 -22.590 -28.958  1.00 84.86           C  
ATOM   4147  CE2 TYR A 525     -17.127 -23.182 -31.280  1.00 84.86           C  
ATOM   4148  OH  TYR A 525     -18.082 -21.215 -30.286  1.00 84.86           O  
ATOM   4149  CZ  TYR A 525     -17.292 -22.316 -30.180  1.00 84.86           C  
ATOM   4150  N   ASP A 526     -12.112 -24.428 -28.692  1.00 84.02           N  
ATOM   4151  CA  ASP A 526     -11.361 -23.290 -28.148  1.00 84.02           C  
ATOM   4152  C   ASP A 526     -10.026 -23.051 -28.877  1.00 84.02           C  
ATOM   4153  CB  ASP A 526     -11.151 -23.458 -26.638  1.00 84.02           C  
ATOM   4154  O   ASP A 526      -9.660 -21.896 -29.092  1.00 84.02           O  
ATOM   4155  CG  ASP A 526     -12.458 -23.307 -25.851  1.00 84.02           C  
ATOM   4156  OD1 ASP A 526     -13.140 -22.266 -26.031  1.00 84.02           O  
ATOM   4157  OD2 ASP A 526     -12.757 -24.232 -25.067  1.00 84.02           O  
ATOM   4158  N   GLU A 527      -9.322 -24.099 -29.330  1.00 91.19           N  
ATOM   4159  CA  GLU A 527      -8.142 -23.946 -30.198  1.00 91.19           C  
ATOM   4160  C   GLU A 527      -8.531 -23.353 -31.576  1.00 91.19           C  
ATOM   4161  CB  GLU A 527      -7.396 -25.288 -30.369  1.00 91.19           C  
ATOM   4162  O   GLU A 527      -7.869 -22.425 -32.042  1.00 91.19           O  
ATOM   4163  CG  GLU A 527      -6.611 -25.847 -29.162  1.00 91.19           C  
ATOM   4164  CD  GLU A 527      -6.013 -27.248 -29.449  1.00 91.19           C  
ATOM   4165  OE1 GLU A 527      -4.811 -27.519 -29.208  1.00 91.19           O  
ATOM   4166  OE2 GLU A 527      -6.726 -28.145 -29.947  1.00 91.19           O  
ATOM   4167  N   LYS A 528      -9.639 -23.799 -32.199  1.00 92.35           N  
ATOM   4168  CA  LYS A 528     -10.204 -23.220 -33.442  1.00 92.35           C  
ATOM   4169  C   LYS A 528     -10.546 -21.740 -33.271  1.00 92.35           C  
ATOM   4170  CB  LYS A 528     -11.462 -23.989 -33.901  1.00 92.35           C  
ATOM   4171  O   LYS A 528     -10.129 -20.897 -34.067  1.00 92.35           O  
ATOM   4172  CG  LYS A 528     -11.189 -25.381 -34.492  1.00 92.35           C  
ATOM   4173  CD  LYS A 528     -12.478 -25.976 -35.082  1.00 92.35           C  
ATOM   4174  CE  LYS A 528     -12.238 -27.367 -35.684  1.00 92.35           C  
ATOM   4175  NZ  LYS A 528     -13.304 -27.712 -36.650  1.00 92.35           N  
ATOM   4176  N   ARG A 529     -11.254 -21.407 -32.191  1.00 90.23           N  
ATOM   4177  CA  ARG A 529     -11.631 -20.034 -31.843  1.00 90.23           C  
ATOM   4178  C   ARG A 529     -10.411 -19.148 -31.588  1.00 90.23           C  
ATOM   4179  CB  ARG A 529     -12.554 -20.111 -30.625  1.00 90.23           C  
ATOM   4180  O   ARG A 529     -10.389 -18.006 -32.041  1.00 90.23           O  
ATOM   4181  CG  ARG A 529     -13.111 -18.745 -30.230  1.00 90.23           C  
ATOM   4182  CD  ARG A 529     -13.986 -18.936 -28.996  1.00 90.23           C  
ATOM   4183  NE  ARG A 529     -14.565 -17.655 -28.563  1.00 90.23           N  
ATOM   4184  NH1 ARG A 529     -14.973 -18.278 -26.395  1.00 90.23           N  
ATOM   4185  NH2 ARG A 529     -15.573 -16.239 -27.107  1.00 90.23           N  
ATOM   4186  CZ  ARG A 529     -15.029 -17.398 -27.358  1.00 90.23           C  
ATOM   4187  N   GLN A 530      -9.396 -19.660 -30.892  1.00 90.56           N  
ATOM   4188  CA  GLN A 530      -8.153 -18.930 -30.655  1.00 90.56           C  
ATOM   4189  C   GLN A 530      -7.379 -18.704 -31.962  1.00 90.56           C  
ATOM   4190  CB  GLN A 530      -7.325 -19.665 -29.588  1.00 90.56           C  
ATOM   4191  O   GLN A 530      -6.914 -17.590 -32.191  1.00 90.56           O  
ATOM   4192  CG  GLN A 530      -6.042 -18.918 -29.193  1.00 90.56           C  
ATOM   4193  CD  GLN A 530      -6.290 -17.506 -28.664  1.00 90.56           C  
ATOM   4194  NE2 GLN A 530      -5.489 -16.548 -29.059  1.00 90.56           N  
ATOM   4195  OE1 GLN A 530      -7.191 -17.229 -27.884  1.00 90.56           O  
ATOM   4196  N   LEU A 531      -7.320 -19.698 -32.858  1.00 93.30           N  
ATOM   4197  CA  LEU A 531      -6.702 -19.550 -34.178  1.00 93.30           C  
ATOM   4198  C   LEU A 531      -7.380 -18.452 -35.011  1.00 93.30           C  
ATOM   4199  CB  LEU A 531      -6.716 -20.906 -34.910  1.00 93.30           C  
ATOM   4200  O   LEU A 531      -6.690 -17.590 -35.550  1.00 93.30           O  
ATOM   4201  CG  LEU A 531      -6.085 -20.840 -36.314  1.00 93.30           C  
ATOM   4202  CD1 LEU A 531      -4.628 -20.388 -36.253  1.00 93.30           C  
ATOM   4203  CD2 LEU A 531      -6.141 -22.204 -36.989  1.00 93.30           C  
ATOM   4204  N   SER A 532      -8.714 -18.433 -35.067  1.00 91.99           N  
ATOM   4205  CA  SER A 532      -9.475 -17.363 -35.730  1.00 91.99           C  
ATOM   4206  C   SER A 532      -9.149 -15.979 -35.140  1.00 91.99           C  
ATOM   4207  CB  SER A 532     -10.970 -17.684 -35.624  1.00 91.99           C  
ATOM   4208  O   SER A 532      -8.856 -15.026 -35.870  1.00 91.99           O  
ATOM   4209  OG  SER A 532     -11.741 -16.661 -36.215  1.00 91.99           O  
ATOM   4210  N   LEU A 533      -9.082 -15.868 -33.807  1.00 91.01           N  
ATOM   4211  CA  LEU A 533      -8.712 -14.627 -33.115  1.00 91.01           C  
ATOM   4212  C   LEU A 533      -7.246 -14.206 -33.308  1.00 91.01           C  
ATOM   4213  CB  LEU A 533      -9.012 -14.770 -31.612  1.00 91.01           C  
ATOM   4214  O   LEU A 533      -6.962 -13.017 -33.144  1.00 91.01           O  
ATOM   4215  CG  LEU A 533     -10.506 -14.768 -31.249  1.00 91.01           C  
ATOM   4216  CD1 LEU A 533     -10.656 -15.082 -29.758  1.00 91.01           C  
ATOM   4217  CD2 LEU A 533     -11.166 -13.411 -31.509  1.00 91.01           C  
ATOM   4218  N   ASP A 534      -6.337 -15.134 -33.615  1.00 92.99           N  
ATOM   4219  CA  ASP A 534      -4.907 -14.886 -33.842  1.00 92.99           C  
ATOM   4220  C   ASP A 534      -4.566 -14.629 -35.322  1.00 92.99           C  
ATOM   4221  CB  ASP A 534      -4.072 -16.040 -33.253  1.00 92.99           C  
ATOM   4222  O   ASP A 534      -3.666 -13.836 -35.602  1.00 92.99           O  
ATOM   4223  CG  ASP A 534      -3.904 -15.978 -31.728  1.00 92.99           C  
ATOM   4224  OD1 ASP A 534      -3.985 -14.873 -31.141  1.00 92.99           O  
ATOM   4225  OD2 ASP A 534      -3.632 -17.032 -31.110  1.00 92.99           O  
ATOM   4226  N   ILE A 535      -5.325 -15.185 -36.276  1.00 91.99           N  
ATOM   4227  CA  ILE A 535      -5.281 -14.781 -37.696  1.00 91.99           C  
ATOM   4228  C   ILE A 535      -5.633 -13.292 -37.823  1.00 91.99           C  
ATOM   4229  CB  ILE A 535      -6.202 -15.692 -38.545  1.00 91.99           C  
ATOM   4230  O   ILE A 535      -4.914 -12.539 -38.476  1.00 91.99           O  
ATOM   4231  CG1 ILE A 535      -5.540 -17.082 -38.683  1.00 91.99           C  
ATOM   4232  CG2 ILE A 535      -6.472 -15.105 -39.945  1.00 91.99           C  
ATOM   4233  CD1 ILE A 535      -6.489 -18.195 -39.134  1.00 91.99           C  
ATOM   4234  N   ASN A 536      -6.639 -12.835 -37.072  1.00 88.37           N  
ATOM   4235  CA  ASN A 536      -7.007 -11.420 -36.929  1.00 88.37           C  
ATOM   4236  C   ASN A 536      -5.947 -10.540 -36.208  1.00 88.37           C  
ATOM   4237  CB  ASN A 536      -8.388 -11.353 -36.244  1.00 88.37           C  
ATOM   4238  O   ASN A 536      -6.210  -9.374 -35.922  1.00 88.37           O  
ATOM   4239  CG  ASN A 536      -9.523 -11.650 -37.206  1.00 88.37           C  
ATOM   4240  ND2 ASN A 536     -10.060 -12.846 -37.225  1.00 88.37           N  
ATOM   4241  OD1 ASN A 536      -9.946 -10.793 -37.954  1.00 88.37           O  
ATOM   4242  N   LYS A 537      -4.757 -11.071 -35.882  1.00 88.84           N  
ATOM   4243  CA  LYS A 537      -3.599 -10.316 -35.346  1.00 88.84           C  
ATOM   4244  C   LYS A 537      -2.412 -10.282 -36.309  1.00 88.84           C  
ATOM   4245  CB  LYS A 537      -3.135 -10.884 -33.993  1.00 88.84           C  
ATOM   4246  O   LYS A 537      -1.360  -9.746 -35.957  1.00 88.84           O  
ATOM   4247  CG  LYS A 537      -4.274 -10.978 -32.988  1.00 88.84           C  
ATOM   4248  CD  LYS A 537      -3.813 -11.522 -31.629  1.00 88.84           C  
ATOM   4249  CE  LYS A 537      -4.978 -12.093 -30.808  1.00 88.84           C  
ATOM   4250  NZ  LYS A 537      -6.238 -11.339 -30.992  1.00 88.84           N  
ATOM   4251  N   LEU A 538      -2.536 -10.896 -37.484  1.00 89.50           N  
ATOM   4252  CA  LEU A 538      -1.482 -10.884 -38.488  1.00 89.50           C  
ATOM   4253  C   LEU A 538      -1.425  -9.523 -39.207  1.00 89.50           C  
ATOM   4254  CB  LEU A 538      -1.704 -12.020 -39.495  1.00 89.50           C  
ATOM   4255  O   LEU A 538      -2.472  -8.941 -39.488  1.00 89.50           O  
ATOM   4256  CG  LEU A 538      -1.631 -13.445 -38.919  1.00 89.50           C  
ATOM   4257  CD1 LEU A 538      -1.841 -14.426 -40.071  1.00 89.50           C  
ATOM   4258  CD2 LEU A 538      -0.281 -13.764 -38.276  1.00 89.50           C  
ATOM   4259  N   PRO A 539      -0.224  -9.033 -39.567  1.00 87.51           N  
ATOM   4260  CA  PRO A 539      -0.080  -7.938 -40.524  1.00 87.51           C  
ATOM   4261  C   PRO A 539      -0.733  -8.280 -41.873  1.00 87.51           C  
ATOM   4262  CB  PRO A 539       1.430  -7.721 -40.669  1.00 87.51           C  
ATOM   4263  O   PRO A 539      -0.737  -9.447 -42.283  1.00 87.51           O  
ATOM   4264  CG  PRO A 539       2.008  -8.282 -39.374  1.00 87.51           C  
ATOM   4265  CD  PRO A 539       1.079  -9.456 -39.081  1.00 87.51           C  
ATOM   4266  N   GLY A 540      -1.248  -7.274 -42.586  1.00 85.28           N  
ATOM   4267  CA  GLY A 540      -1.980  -7.477 -43.845  1.00 85.28           C  
ATOM   4268  C   GLY A 540      -1.173  -8.240 -44.901  1.00 85.28           C  
ATOM   4269  O   GLY A 540      -1.686  -9.153 -45.544  1.00 85.28           O  
ATOM   4270  N   GLU A 541       0.139  -7.996 -44.979  1.00 88.52           N  
ATOM   4271  CA  GLU A 541       1.072  -8.660 -45.905  1.00 88.52           C  
ATOM   4272  C   GLU A 541       1.414 -10.108 -45.487  1.00 88.52           C  
ATOM   4273  CB  GLU A 541       2.373  -7.846 -46.121  1.00 88.52           C  
ATOM   4274  O   GLU A 541       2.359 -10.715 -46.007  1.00 88.52           O  
ATOM   4275  CG  GLU A 541       2.319  -6.327 -45.868  1.00 88.52           C  
ATOM   4276  CD  GLU A 541       2.303  -5.964 -44.372  1.00 88.52           C  
ATOM   4277  OE1 GLU A 541       2.245  -4.761 -44.057  1.00 88.52           O  
ATOM   4278  OE2 GLU A 541       2.320  -6.904 -43.539  1.00 88.52           O  
ATOM   4279  N   LYS A 542       0.710 -10.658 -44.491  1.00 90.18           N  
ATOM   4280  CA  LYS A 542       0.802 -12.053 -44.031  1.00 90.18           C  
ATOM   4281  C   LYS A 542      -0.521 -12.807 -44.195  1.00 90.18           C  
ATOM   4282  CB  LYS A 542       1.318 -12.097 -42.577  1.00 90.18           C  
ATOM   4283  O   LYS A 542      -0.493 -14.035 -44.262  1.00 90.18           O  
ATOM   4284  CG  LYS A 542       2.628 -11.318 -42.353  1.00 90.18           C  
ATOM   4285  CD  LYS A 542       3.844 -11.889 -43.104  1.00 90.18           C  
ATOM   4286  CE  LYS A 542       4.865 -10.772 -43.369  1.00 90.18           C  
ATOM   4287  NZ  LYS A 542       4.950 -10.453 -44.816  1.00 90.18           N  
ATOM   4288  N   LEU A 543      -1.648 -12.108 -44.364  1.00 89.30           N  
ATOM   4289  CA  LEU A 543      -2.951 -12.726 -44.638  1.00 89.30           C  
ATOM   4290  C   LEU A 543      -2.955 -13.483 -45.976  1.00 89.30           C  
ATOM   4291  CB  LEU A 543      -4.059 -11.657 -44.584  1.00 89.30           C  
ATOM   4292  O   LEU A 543      -3.424 -14.616 -46.029  1.00 89.30           O  
ATOM   4293  CG  LEU A 543      -4.256 -11.001 -43.202  1.00 89.30           C  
ATOM   4294  CD1 LEU A 543      -5.319  -9.909 -43.297  1.00 89.30           C  
ATOM   4295  CD2 LEU A 543      -4.702 -12.007 -42.137  1.00 89.30           C  
ATOM   4296  N   GLY A 544      -2.307 -12.957 -47.022  1.00 88.51           N  
ATOM   4297  CA  GLY A 544      -2.174 -13.666 -48.306  1.00 88.51           C  
ATOM   4298  C   GLY A 544      -1.503 -15.049 -48.204  1.00 88.51           C  
ATOM   4299  O   GLY A 544      -1.799 -15.943 -48.992  1.00 88.51           O  
ATOM   4300  N   ARG A 545      -0.654 -15.287 -47.189  1.00 89.82           N  
ATOM   4301  CA  ARG A 545      -0.062 -16.615 -46.943  1.00 89.82           C  
ATOM   4302  C   ARG A 545      -0.999 -17.555 -46.171  1.00 89.82           C  
ATOM   4303  CB  ARG A 545       1.319 -16.455 -46.285  1.00 89.82           C  
ATOM   4304  O   ARG A 545      -0.881 -18.762 -46.347  1.00 89.82           O  
ATOM   4305  CG  ARG A 545       2.078 -17.772 -46.022  1.00 89.82           C  
ATOM   4306  CD  ARG A 545       2.351 -18.605 -47.285  1.00 89.82           C  
ATOM   4307  NE  ARG A 545       2.907 -19.931 -46.950  1.00 89.82           N  
ATOM   4308  NH1 ARG A 545       3.105 -20.745 -49.098  1.00 89.82           N  
ATOM   4309  NH2 ARG A 545       3.441 -22.105 -47.393  1.00 89.82           N  
ATOM   4310  CZ  ARG A 545       3.155 -20.906 -47.811  1.00 89.82           C  
ATOM   4311  N   VAL A 546      -1.942 -17.033 -45.378  1.00 91.87           N  
ATOM   4312  CA  VAL A 546      -3.046 -17.821 -44.784  1.00 91.87           C  
ATOM   4313  C   VAL A 546      -3.916 -18.391 -45.905  1.00 91.87           C  
ATOM   4314  CB  VAL A 546      -3.896 -16.960 -43.818  1.00 91.87           C  
ATOM   4315  O   VAL A 546      -4.114 -19.602 -45.966  1.00 91.87           O  
ATOM   4316  CG1 VAL A 546      -5.097 -17.682 -43.198  1.00 91.87           C  
ATOM   4317  CG2 VAL A 546      -3.039 -16.430 -42.661  1.00 91.87           C  
ATOM   4318  N   VAL A 547      -4.330 -17.534 -46.846  1.00 88.93           N  
ATOM   4319  CA  VAL A 547      -5.087 -17.918 -48.052  1.00 88.93           C  
ATOM   4320  C   VAL A 547      -4.342 -18.987 -48.851  1.00 88.93           C  
ATOM   4321  CB  VAL A 547      -5.352 -16.682 -48.936  1.00 88.93           C  
ATOM   4322  O   VAL A 547      -4.904 -20.033 -49.165  1.00 88.93           O  
ATOM   4323  CG1 VAL A 547      -6.095 -17.050 -50.225  1.00 88.93           C  
ATOM   4324  CG2 VAL A 547      -6.163 -15.628 -48.174  1.00 88.93           C  
ATOM   4325  N   GLN A 548      -3.047 -18.775 -49.104  1.00 87.30           N  
ATOM   4326  CA  GLN A 548      -2.229 -19.725 -49.854  1.00 87.30           C  
ATOM   4327  C   GLN A 548      -2.085 -21.091 -49.156  1.00 87.30           C  
ATOM   4328  CB  GLN A 548      -0.861 -19.083 -50.123  1.00 87.30           C  
ATOM   4329  O   GLN A 548      -2.018 -22.102 -49.845  1.00 87.30           O  
ATOM   4330  CG  GLN A 548      -0.066 -19.830 -51.202  1.00 87.30           C  
ATOM   4331  CD  GLN A 548       1.292 -19.189 -51.467  1.00 87.30           C  
ATOM   4332  NE2 GLN A 548       1.767 -19.202 -52.691  1.00 87.30           N  
ATOM   4333  OE1 GLN A 548       1.982 -18.719 -50.569  1.00 87.30           O  
ATOM   4334  N   ILE A 549      -2.058 -21.158 -47.816  1.00 89.73           N  
ATOM   4335  CA  ILE A 549      -2.043 -22.440 -47.082  1.00 89.73           C  
ATOM   4336  C   ILE A 549      -3.370 -23.189 -47.266  1.00 89.73           C  
ATOM   4337  CB  ILE A 549      -1.693 -22.218 -45.588  1.00 89.73           C  
ATOM   4338  O   ILE A 549      -3.349 -24.398 -47.488  1.00 89.73           O  
ATOM   4339  CG1 ILE A 549      -0.201 -21.833 -45.451  1.00 89.73           C  
ATOM   4340  CG2 ILE A 549      -1.980 -23.467 -44.727  1.00 89.73           C  
ATOM   4341  CD1 ILE A 549       0.144 -21.186 -44.103  1.00 89.73           C  
ATOM   4342  N   ILE A 550      -4.505 -22.480 -47.227  1.00 89.34           N  
ATOM   4343  CA  ILE A 550      -5.835 -23.066 -47.450  1.00 89.34           C  
ATOM   4344  C   ILE A 550      -5.940 -23.583 -48.892  1.00 89.34           C  
ATOM   4345  CB  ILE A 550      -6.950 -22.061 -47.069  1.00 89.34           C  
ATOM   4346  O   ILE A 550      -6.151 -24.773 -49.092  1.00 89.34           O  
ATOM   4347  CG1 ILE A 550      -6.892 -21.764 -45.551  1.00 89.34           C  
ATOM   4348  CG2 ILE A 550      -8.339 -22.609 -47.443  1.00 89.34           C  
ATOM   4349  CD1 ILE A 550      -7.746 -20.573 -45.103  1.00 89.34           C  
ATOM   4350  N   GLN A 551      -5.664 -22.750 -49.901  1.00 85.63           N  
ATOM   4351  CA  GLN A 551      -5.721 -23.135 -51.324  1.00 85.63           C  
ATOM   4352  C   GLN A 551      -4.724 -24.242 -51.734  1.00 85.63           C  
ATOM   4353  CB  GLN A 551      -5.455 -21.890 -52.181  1.00 85.63           C  
ATOM   4354  O   GLN A 551      -4.881 -24.854 -52.796  1.00 85.63           O  
ATOM   4355  CG  GLN A 551      -6.596 -20.862 -52.133  1.00 85.63           C  
ATOM   4356  CD  GLN A 551      -6.276 -19.611 -52.946  1.00 85.63           C  
ATOM   4357  NE2 GLN A 551      -7.278 -18.859 -53.344  1.00 85.63           N  
ATOM   4358  OE1 GLN A 551      -5.129 -19.289 -53.227  1.00 85.63           O  
ATOM   4359  N   GLN A 552      -3.684 -24.488 -50.926  1.00 85.04           N  
ATOM   4360  CA  GLN A 552      -2.719 -25.578 -51.123  1.00 85.04           C  
ATOM   4361  C   GLN A 552      -3.158 -26.913 -50.505  1.00 85.04           C  
ATOM   4362  CB  GLN A 552      -1.331 -25.168 -50.584  1.00 85.04           C  
ATOM   4363  O   GLN A 552      -2.692 -27.946 -50.978  1.00 85.04           O  
ATOM   4364  CG  GLN A 552      -0.601 -24.266 -51.591  1.00 85.04           C  
ATOM   4365  CD  GLN A 552       0.784 -23.775 -51.156  1.00 85.04           C  
ATOM   4366  NE2 GLN A 552       1.577 -23.332 -52.109  1.00 85.04           N  
ATOM   4367  OE1 GLN A 552       1.211 -23.761 -50.006  1.00 85.04           O  
ATOM   4368  N   ARG A 553      -4.013 -26.913 -49.471  1.00 84.28           N  
ATOM   4369  CA  ARG A 553      -4.443 -28.139 -48.763  1.00 84.28           C  
ATOM   4370  C   ARG A 553      -5.922 -28.480 -48.913  1.00 84.28           C  
ATOM   4371  CB  ARG A 553      -4.058 -28.064 -47.281  1.00 84.28           C  
ATOM   4372  O   ARG A 553      -6.274 -29.643 -48.775  1.00 84.28           O  
ATOM   4373  CG  ARG A 553      -2.538 -28.106 -47.100  1.00 84.28           C  
ATOM   4374  CD  ARG A 553      -2.175 -28.377 -45.639  1.00 84.28           C  
ATOM   4375  NE  ARG A 553      -0.716 -28.538 -45.489  1.00 84.28           N  
ATOM   4376  NH1 ARG A 553      -0.695 -29.275 -43.316  1.00 84.28           N  
ATOM   4377  NH2 ARG A 553       1.224 -28.875 -44.342  1.00 84.28           N  
ATOM   4378  CZ  ARG A 553      -0.076 -28.907 -44.395  1.00 84.28           C  
ATOM   4379  N   GLU A 554      -6.753 -27.503 -49.251  1.00 83.36           N  
ATOM   4380  CA  GLU A 554      -8.195 -27.644 -49.449  1.00 83.36           C  
ATOM   4381  C   GLU A 554      -8.548 -27.220 -50.888  1.00 83.36           C  
ATOM   4382  CB  GLU A 554      -8.957 -26.790 -48.420  1.00 83.36           C  
ATOM   4383  O   GLU A 554      -8.841 -26.046 -51.143  1.00 83.36           O  
ATOM   4384  CG  GLU A 554      -8.523 -26.947 -46.959  1.00 83.36           C  
ATOM   4385  CD  GLU A 554      -8.828 -28.303 -46.317  1.00 83.36           C  
ATOM   4386  OE1 GLU A 554      -8.373 -28.468 -45.158  1.00 83.36           O  
ATOM   4387  OE2 GLU A 554      -9.511 -29.150 -46.927  1.00 83.36           O  
ATOM   4388  N   PRO A 555      -8.502 -28.138 -51.876  1.00 69.12           N  
ATOM   4389  CA  PRO A 555      -8.763 -27.804 -53.280  1.00 69.12           C  
ATOM   4390  C   PRO A 555     -10.151 -27.194 -53.538  1.00 69.12           C  
ATOM   4391  CB  PRO A 555      -8.577 -29.115 -54.050  1.00 69.12           C  
ATOM   4392  O   PRO A 555     -10.325 -26.491 -54.528  1.00 69.12           O  
ATOM   4393  CG  PRO A 555      -7.603 -29.904 -53.176  1.00 69.12           C  
ATOM   4394  CD  PRO A 555      -8.033 -29.512 -51.766  1.00 69.12           C  
ATOM   4395  N   SER A 556     -11.109 -27.422 -52.634  1.00 70.36           N  
ATOM   4396  CA  SER A 556     -12.459 -26.844 -52.623  1.00 70.36           C  
ATOM   4397  C   SER A 556     -12.501 -25.318 -52.470  1.00 70.36           C  
ATOM   4398  CB  SER A 556     -13.241 -27.464 -51.456  1.00 70.36           C  
ATOM   4399  O   SER A 556     -13.476 -24.703 -52.886  1.00 70.36           O  
ATOM   4400  OG  SER A 556     -12.444 -27.455 -50.281  1.00 70.36           O  
ATOM   4401  N   HIS A 557     -11.462 -24.689 -51.911  1.00 65.75           N  
ATOM   4402  CA  HIS A 557     -11.397 -23.234 -51.701  1.00 65.75           C  
ATOM   4403  C   HIS A 557     -10.686 -22.477 -52.840  1.00 65.75           C  
ATOM   4404  CB  HIS A 557     -10.802 -22.946 -50.315  1.00 65.75           C  
ATOM   4405  O   HIS A 557     -10.242 -21.340 -52.665  1.00 65.75           O  
ATOM   4406  CG  HIS A 557     -11.767 -23.240 -49.196  1.00 65.75           C  
ATOM   4407  CD2 HIS A 557     -11.865 -24.400 -48.478  1.00 65.75           C  
ATOM   4408  ND1 HIS A 557     -12.742 -22.390 -48.724  1.00 65.75           N  
ATOM   4409  CE1 HIS A 557     -13.401 -23.021 -47.737  1.00 65.75           C  
ATOM   4410  NE2 HIS A 557     -12.901 -24.252 -47.551  1.00 65.75           N  
ATOM   4411  N   ARG A 558     -10.540 -23.101 -54.016  1.00 62.46           N  
ATOM   4412  CA  ARG A 558      -9.904 -22.474 -55.189  1.00 62.46           C  
ATOM   4413  C   ARG A 558     -10.786 -21.456 -55.907  1.00 62.46           C  
ATOM   4414  CB  ARG A 558      -9.430 -23.559 -56.158  1.00 62.46           C  
ATOM   4415  O   ARG A 558     -10.242 -20.505 -56.457  1.00 62.46           O  
ATOM   4416  CG  ARG A 558      -8.132 -24.179 -55.632  1.00 62.46           C  
ATOM   4417  CD  ARG A 558      -7.606 -25.223 -56.614  1.00 62.46           C  
ATOM   4418  NE  ARG A 558      -6.174 -25.477 -56.370  1.00 62.46           N  
ATOM   4419  NH1 ARG A 558      -5.539 -25.810 -58.554  1.00 62.46           N  
ATOM   4420  NH2 ARG A 558      -4.000 -25.791 -56.934  1.00 62.46           N  
ATOM   4421  CZ  ARG A 558      -5.250 -25.690 -57.287  1.00 62.46           C  
ATOM   4422  N   ASP A 559     -12.104 -21.623 -55.841  1.00 62.56           N  
ATOM   4423  CA  ASP A 559     -13.073 -20.803 -56.582  1.00 62.56           C  
ATOM   4424  C   ASP A 559     -13.656 -19.643 -55.743  1.00 62.56           C  
ATOM   4425  CB  ASP A 559     -14.155 -21.721 -57.178  1.00 62.56           C  
ATOM   4426  O   ASP A 559     -14.600 -18.969 -56.155  1.00 62.56           O  
ATOM   4427  CG  ASP A 559     -13.568 -22.879 -58.002  1.00 62.56           C  
ATOM   4428  OD1 ASP A 559     -12.607 -22.639 -58.768  1.00 62.56           O  
ATOM   4429  OD2 ASP A 559     -14.059 -24.015 -57.824  1.00 62.56           O  
ATOM   4430  N   CYS A 560     -13.109 -19.397 -54.546  1.00 62.81           N  
ATOM   4431  CA  CYS A 560     -13.490 -18.268 -53.696  1.00 62.81           C  
ATOM   4432  C   CYS A 560     -12.977 -16.935 -54.269  1.00 62.81           C  
ATOM   4433  CB  CYS A 560     -12.956 -18.483 -52.270  1.00 62.81           C  
ATOM   4434  O   CYS A 560     -11.844 -16.853 -54.747  1.00 62.81           O  
ATOM   4435  SG  CYS A 560     -13.651 -19.985 -51.514  1.00 62.81           S  
ATOM   4436  N   ASN A 561     -13.778 -15.870 -54.145  1.00 64.00           N  
ATOM   4437  CA  ASN A 561     -13.365 -14.510 -54.497  1.00 64.00           C  
ATOM   4438  C   ASN A 561     -12.110 -14.106 -53.687  1.00 64.00           C  
ATOM   4439  CB  ASN A 561     -14.543 -13.554 -54.208  1.00 64.00           C  
ATOM   4440  O   ASN A 561     -12.184 -14.117 -52.458  1.00 64.00           O  
ATOM   4441  CG  ASN A 561     -14.217 -12.102 -54.522  1.00 64.00           C  
ATOM   4442  ND2 ASN A 561     -15.001 -11.166 -54.050  1.00 64.00           N  
ATOM   4443  OD1 ASN A 561     -13.248 -11.788 -55.187  1.00 64.00           O  
ATOM   4444  N   PRO A 562     -10.976 -13.728 -54.312  1.00 63.89           N  
ATOM   4445  CA  PRO A 562      -9.773 -13.336 -53.573  1.00 63.89           C  
ATOM   4446  C   PRO A 562      -9.967 -12.095 -52.686  1.00 63.89           C  
ATOM   4447  CB  PRO A 562      -8.695 -13.106 -54.638  1.00 63.89           C  
ATOM   4448  O   PRO A 562      -9.233 -11.945 -51.708  1.00 63.89           O  
ATOM   4449  CG  PRO A 562      -9.497 -12.765 -55.893  1.00 63.89           C  
ATOM   4450  CD  PRO A 562     -10.729 -13.653 -55.745  1.00 63.89           C  
ATOM   4451  N   ASP A 563     -10.949 -11.241 -52.996  1.00 61.41           N  
ATOM   4452  CA  ASP A 563     -11.218 -10.004 -52.253  1.00 61.41           C  
ATOM   4453  C   ASP A 563     -12.084 -10.219 -50.993  1.00 61.41           C  
ATOM   4454  CB  ASP A 563     -11.872  -8.977 -53.195  1.00 61.41           C  
ATOM   4455  O   ASP A 563     -12.067  -9.386 -50.087  1.00 61.41           O  
ATOM   4456  CG  ASP A 563     -10.992  -8.554 -54.382  1.00 61.41           C  
ATOM   4457  OD1 ASP A 563      -9.746  -8.577 -54.247  1.00 61.41           O  
ATOM   4458  OD2 ASP A 563     -11.582  -8.171 -55.417  1.00 61.41           O  
ATOM   4459  N   GLU A 564     -12.822 -11.334 -50.898  1.00 65.49           N  
ATOM   4460  CA  GLU A 564     -13.683 -11.661 -49.752  1.00 65.49           C  
ATOM   4461  C   GLU A 564     -13.677 -13.175 -49.480  1.00 65.49           C  
ATOM   4462  CB  GLU A 564     -15.103 -11.102 -49.969  1.00 65.49           C  
ATOM   4463  O   GLU A 564     -14.349 -13.961 -50.148  1.00 65.49           O  
ATOM   4464  CG  GLU A 564     -15.978 -11.268 -48.713  1.00 65.49           C  
ATOM   4465  CD  GLU A 564     -17.280 -10.450 -48.779  1.00 65.49           C  
ATOM   4466  OE1 GLU A 564     -17.684  -9.925 -47.714  1.00 65.49           O  
ATOM   4467  OE2 GLU A 564     -17.862 -10.341 -49.884  1.00 65.49           O  
ATOM   4468  N   ILE A 565     -12.882 -13.586 -48.485  1.00 68.36           N  
ATOM   4469  CA  ILE A 565     -12.614 -14.996 -48.167  1.00 68.36           C  
ATOM   4470  C   ILE A 565     -13.173 -15.318 -46.779  1.00 68.36           C  
ATOM   4471  CB  ILE A 565     -11.105 -15.313 -48.309  1.00 68.36           C  
ATOM   4472  O   ILE A 565     -12.515 -15.108 -45.757  1.00 68.36           O  
ATOM   4473  CG1 ILE A 565     -10.609 -14.976 -49.737  1.00 68.36           C  
ATOM   4474  CG2 ILE A 565     -10.831 -16.799 -47.990  1.00 68.36           C  
ATOM   4475  CD1 ILE A 565      -9.093 -15.077 -49.902  1.00 68.36           C  
ATOM   4476  N   GLU A 566     -14.394 -15.850 -46.744  1.00 70.06           N  
ATOM   4477  CA  GLU A 566     -15.010 -16.370 -45.522  1.00 70.06           C  
ATOM   4478  C   GLU A 566     -14.444 -17.769 -45.203  1.00 70.06           C  
ATOM   4479  CB  GLU A 566     -16.544 -16.323 -45.646  1.00 70.06           C  
ATOM   4480  O   GLU A 566     -14.540 -18.700 -46.003  1.00 70.06           O  
ATOM   4481  CG  GLU A 566     -17.228 -16.544 -44.288  1.00 70.06           C  
ATOM   4482  CD  GLU A 566     -18.733 -16.215 -44.308  1.00 70.06           C  
ATOM   4483  OE1 GLU A 566     -19.187 -15.560 -43.339  1.00 70.06           O  
ATOM   4484  OE2 GLU A 566     -19.425 -16.650 -45.255  1.00 70.06           O  
ATOM   4485  N   ILE A 567     -13.791 -17.908 -44.043  1.00 76.19           N  
ATOM   4486  CA  ILE A 567     -13.094 -19.137 -43.634  1.00 76.19           C  
ATOM   4487  C   ILE A 567     -13.944 -19.885 -42.602  1.00 76.19           C  
ATOM   4488  CB  ILE A 567     -11.667 -18.837 -43.107  1.00 76.19           C  
ATOM   4489  O   ILE A 567     -13.952 -19.524 -41.423  1.00 76.19           O  
ATOM   4490  CG1 ILE A 567     -10.810 -18.078 -44.150  1.00 76.19           C  
ATOM   4491  CG2 ILE A 567     -10.967 -20.156 -42.722  1.00 76.19           C  
ATOM   4492  CD1 ILE A 567      -9.457 -17.580 -43.619  1.00 76.19           C  
ATOM   4493  N   ASP A 568     -14.616 -20.953 -43.030  1.00 79.70           N  
ATOM   4494  CA  ASP A 568     -15.337 -21.854 -42.129  1.00 79.70           C  
ATOM   4495  C   ASP A 568     -14.365 -22.835 -41.443  1.00 79.70           C  
ATOM   4496  CB  ASP A 568     -16.491 -22.554 -42.868  1.00 79.70           C  
ATOM   4497  O   ASP A 568     -13.857 -23.788 -42.033  1.00 79.70           O  
ATOM   4498  CG  ASP A 568     -17.391 -23.357 -41.919  1.00 79.70           C  
ATOM   4499  OD1 ASP A 568     -16.998 -23.533 -40.741  1.00 79.70           O  
ATOM   4500  OD2 ASP A 568     -18.473 -23.792 -42.367  1.00 79.70           O  
ATOM   4501  N   PHE A 569     -14.096 -22.609 -40.156  1.00 83.36           N  
ATOM   4502  CA  PHE A 569     -13.206 -23.457 -39.356  1.00 83.36           C  
ATOM   4503  C   PHE A 569     -13.794 -24.845 -39.047  1.00 83.36           C  
ATOM   4504  CB  PHE A 569     -12.800 -22.718 -38.070  1.00 83.36           C  
ATOM   4505  O   PHE A 569     -13.070 -25.701 -38.531  1.00 83.36           O  
ATOM   4506  CG  PHE A 569     -11.838 -21.567 -38.300  1.00 83.36           C  
ATOM   4507  CD1 PHE A 569     -10.453 -21.753 -38.119  1.00 83.36           C  
ATOM   4508  CD2 PHE A 569     -12.318 -20.321 -38.744  1.00 83.36           C  
ATOM   4509  CE1 PHE A 569      -9.555 -20.708 -38.404  1.00 83.36           C  
ATOM   4510  CE2 PHE A 569     -11.422 -19.279 -39.035  1.00 83.36           C  
ATOM   4511  CZ  PHE A 569     -10.041 -19.474 -38.869  1.00 83.36           C  
ATOM   4512  N   GLU A 570     -15.070 -25.090 -39.344  1.00 80.37           N  
ATOM   4513  CA  GLU A 570     -15.735 -26.385 -39.199  1.00 80.37           C  
ATOM   4514  C   GLU A 570     -15.595 -27.280 -40.448  1.00 80.37           C  
ATOM   4515  CB  GLU A 570     -17.198 -26.162 -38.751  1.00 80.37           C  
ATOM   4516  O   GLU A 570     -15.714 -28.497 -40.306  1.00 80.37           O  
ATOM   4517  CG  GLU A 570     -17.502 -26.684 -37.335  1.00 80.37           C  
ATOM   4518  CD  GLU A 570     -16.562 -26.134 -36.246  1.00 80.37           C  
ATOM   4519  OE1 GLU A 570     -15.694 -26.920 -35.787  1.00 80.37           O  
ATOM   4520  OE2 GLU A 570     -16.685 -24.960 -35.838  1.00 80.37           O  
ATOM   4521  N   THR A 571     -15.254 -26.731 -41.625  1.00 81.42           N  
ATOM   4522  CA  THR A 571     -15.015 -27.510 -42.863  1.00 81.42           C  
ATOM   4523  C   THR A 571     -13.543 -27.844 -43.127  1.00 81.42           C  
ATOM   4524  CB  THR A 571     -15.581 -26.807 -44.105  1.00 81.42           C  
ATOM   4525  O   THR A 571     -13.263 -28.877 -43.734  1.00 81.42           O  
ATOM   4526  CG2 THR A 571     -17.091 -26.592 -44.031  1.00 81.42           C  
ATOM   4527  OG1 THR A 571     -14.966 -25.556 -44.269  1.00 81.42           O  
ATOM   4528  N   LEU A 572     -12.599 -27.012 -42.664  1.00 84.72           N  
ATOM   4529  CA  LEU A 572     -11.155 -27.229 -42.851  1.00 84.72           C  
ATOM   4530  C   LEU A 572     -10.646 -28.510 -42.161  1.00 84.72           C  
ATOM   4531  CB  LEU A 572     -10.356 -26.030 -42.306  1.00 84.72           C  
ATOM   4532  O   LEU A 572     -10.969 -28.783 -40.999  1.00 84.72           O  
ATOM   4533  CG  LEU A 572     -10.582 -24.669 -42.987  1.00 84.72           C  
ATOM   4534  CD1 LEU A 572      -9.727 -23.625 -42.262  1.00 84.72           C  
ATOM   4535  CD2 LEU A 572     -10.178 -24.653 -44.456  1.00 84.72           C  
ATOM   4536  N   GLN A 573      -9.745 -29.241 -42.823  1.00 86.61           N  
ATOM   4537  CA  GLN A 573      -9.102 -30.431 -42.264  1.00 86.61           C  
ATOM   4538  C   GLN A 573      -8.218 -30.103 -41.058  1.00 86.61           C  
ATOM   4539  CB  GLN A 573      -8.259 -31.154 -43.330  1.00 86.61           C  
ATOM   4540  O   GLN A 573      -7.561 -29.062 -40.983  1.00 86.61           O  
ATOM   4541  CG  GLN A 573      -9.098 -31.723 -44.481  1.00 86.61           C  
ATOM   4542  CD  GLN A 573     -10.086 -32.791 -44.026  1.00 86.61           C  
ATOM   4543  NE2 GLN A 573     -11.191 -32.944 -44.718  1.00 86.61           N  
ATOM   4544  OE1 GLN A 573      -9.897 -33.488 -43.035  1.00 86.61           O  
ATOM   4545  N   HIS A 574      -8.102 -31.054 -40.127  1.00 87.92           N  
ATOM   4546  CA  HIS A 574      -7.219 -30.930 -38.961  1.00 87.92           C  
ATOM   4547  C   HIS A 574      -5.742 -30.711 -39.340  1.00 87.92           C  
ATOM   4548  CB  HIS A 574      -7.385 -32.172 -38.076  1.00 87.92           C  
ATOM   4549  O   HIS A 574      -5.024 -29.991 -38.642  1.00 87.92           O  
ATOM   4550  CG  HIS A 574      -8.765 -32.273 -37.480  1.00 87.92           C  
ATOM   4551  CD2 HIS A 574      -9.337 -31.370 -36.627  1.00 87.92           C  
ATOM   4552  ND1 HIS A 574      -9.701 -33.254 -37.718  1.00 87.92           N  
ATOM   4553  CE1 HIS A 574     -10.804 -32.952 -37.010  1.00 87.92           C  
ATOM   4554  NE2 HIS A 574     -10.617 -31.822 -36.305  1.00 87.92           N  
ATOM   4555  N   THR A 575      -5.304 -31.269 -40.471  1.00 89.57           N  
ATOM   4556  CA  THR A 575      -3.975 -31.060 -41.067  1.00 89.57           C  
ATOM   4557  C   THR A 575      -3.769 -29.608 -41.511  1.00 89.57           C  
ATOM   4558  CB  THR A 575      -3.785 -32.006 -42.266  1.00 89.57           C  
ATOM   4559  O   THR A 575      -2.729 -29.016 -41.218  1.00 89.57           O  
ATOM   4560  CG2 THR A 575      -3.752 -33.478 -41.860  1.00 89.57           C  
ATOM   4561  OG1 THR A 575      -4.873 -31.849 -43.142  1.00 89.57           O  
ATOM   4562  N   THR A 576      -4.757 -29.001 -42.171  1.00 91.70           N  
ATOM   4563  CA  THR A 576      -4.765 -27.585 -42.574  1.00 91.70           C  
ATOM   4564  C   THR A 576      -4.818 -26.669 -41.357  1.00 91.70           C  
ATOM   4565  CB  THR A 576      -5.953 -27.308 -43.507  1.00 91.70           C  
ATOM   4566  O   THR A 576      -3.985 -25.775 -41.218  1.00 91.70           O  
ATOM   4567  CG2 THR A 576      -5.938 -25.897 -44.095  1.00 91.70           C  
ATOM   4568  OG1 THR A 576      -5.865 -28.212 -44.573  1.00 91.70           O  
ATOM   4569  N   LEU A 577      -5.724 -26.945 -40.417  1.00 92.96           N  
ATOM   4570  CA  LEU A 577      -5.899 -26.194 -39.173  1.00 92.96           C  
ATOM   4571  C   LEU A 577      -4.613 -26.124 -38.328  1.00 92.96           C  
ATOM   4572  CB  LEU A 577      -7.053 -26.845 -38.389  1.00 92.96           C  
ATOM   4573  O   LEU A 577      -4.265 -25.048 -37.839  1.00 92.96           O  
ATOM   4574  CG  LEU A 577      -8.463 -26.552 -38.942  1.00 92.96           C  
ATOM   4575  CD1 LEU A 577      -9.486 -27.363 -38.147  1.00 92.96           C  
ATOM   4576  CD2 LEU A 577      -8.844 -25.074 -38.815  1.00 92.96           C  
ATOM   4577  N   ARG A 578      -3.860 -27.226 -38.196  1.00 92.87           N  
ATOM   4578  CA  ARG A 578      -2.578 -27.229 -37.464  1.00 92.87           C  
ATOM   4579  C   ARG A 578      -1.434 -26.553 -38.232  1.00 92.87           C  
ATOM   4580  CB  ARG A 578      -2.210 -28.659 -37.028  1.00 92.87           C  
ATOM   4581  O   ARG A 578      -0.558 -25.966 -37.600  1.00 92.87           O  
ATOM   4582  CG  ARG A 578      -3.136 -29.257 -35.948  1.00 92.87           C  
ATOM   4583  CD  ARG A 578      -3.096 -28.521 -34.601  1.00 92.87           C  
ATOM   4584  NE  ARG A 578      -3.853 -29.259 -33.568  1.00 92.87           N  
ATOM   4585  NH1 ARG A 578      -3.725 -27.692 -31.869  1.00 92.87           N  
ATOM   4586  NH2 ARG A 578      -4.922 -29.520 -31.583  1.00 92.87           N  
ATOM   4587  CZ  ARG A 578      -4.154 -28.817 -32.361  1.00 92.87           C  
ATOM   4588  N   GLU A 579      -1.436 -26.553 -39.567  1.00 91.46           N  
ATOM   4589  CA  GLU A 579      -0.449 -25.787 -40.352  1.00 91.46           C  
ATOM   4590  C   GLU A 579      -0.737 -24.280 -40.323  1.00 91.46           C  
ATOM   4591  CB  GLU A 579      -0.388 -26.315 -41.787  1.00 91.46           C  
ATOM   4592  O   GLU A 579       0.191 -23.480 -40.204  1.00 91.46           O  
ATOM   4593  CG  GLU A 579       0.848 -25.847 -42.578  1.00 91.46           C  
ATOM   4594  CD  GLU A 579       2.158 -26.486 -42.081  1.00 91.46           C  
ATOM   4595  OE1 GLU A 579       3.127 -25.755 -41.777  1.00 91.46           O  
ATOM   4596  OE2 GLU A 579       2.248 -27.733 -42.001  1.00 91.46           O  
ATOM   4597  N   LEU A 580      -2.014 -23.886 -40.332  1.00 94.10           N  
ATOM   4598  CA  LEU A 580      -2.433 -22.512 -40.057  1.00 94.10           C  
ATOM   4599  C   LEU A 580      -2.000 -22.084 -38.650  1.00 94.10           C  
ATOM   4600  CB  LEU A 580      -3.957 -22.389 -40.233  1.00 94.10           C  
ATOM   4601  O   LEU A 580      -1.375 -21.037 -38.502  1.00 94.10           O  
ATOM   4602  CG  LEU A 580      -4.452 -22.472 -41.687  1.00 94.10           C  
ATOM   4603  CD1 LEU A 580      -5.980 -22.457 -41.694  1.00 94.10           C  
ATOM   4604  CD2 LEU A 580      -3.947 -21.288 -42.509  1.00 94.10           C  
ATOM   4605  N   GLU A 581      -2.236 -22.913 -37.629  1.00 93.75           N  
ATOM   4606  CA  GLU A 581      -1.774 -22.661 -36.259  1.00 93.75           C  
ATOM   4607  C   GLU A 581      -0.245 -22.486 -36.184  1.00 93.75           C  
ATOM   4608  CB  GLU A 581      -2.274 -23.796 -35.342  1.00 93.75           C  
ATOM   4609  O   GLU A 581       0.246 -21.537 -35.568  1.00 93.75           O  
ATOM   4610  CG  GLU A 581      -1.982 -23.496 -33.869  1.00 93.75           C  
ATOM   4611  CD  GLU A 581      -2.335 -24.632 -32.898  1.00 93.75           C  
ATOM   4612  OE1 GLU A 581      -2.535 -24.302 -31.707  1.00 93.75           O  
ATOM   4613  OE2 GLU A 581      -2.148 -25.825 -33.219  1.00 93.75           O  
ATOM   4614  N   LYS A 582       0.518 -23.354 -36.856  1.00 93.33           N  
ATOM   4615  CA  LYS A 582       1.984 -23.293 -36.968  1.00 93.33           C  
ATOM   4616  C   LYS A 582       2.456 -22.021 -37.683  1.00 93.33           C  
ATOM   4617  CB  LYS A 582       2.416 -24.591 -37.668  1.00 93.33           C  
ATOM   4618  O   LYS A 582       3.352 -21.341 -37.175  1.00 93.33           O  
ATOM   4619  CG  LYS A 582       3.904 -24.765 -38.007  1.00 93.33           C  
ATOM   4620  CD  LYS A 582       4.071 -26.167 -38.625  1.00 93.33           C  
ATOM   4621  CE  LYS A 582       5.329 -26.325 -39.487  1.00 93.33           C  
ATOM   4622  NZ  LYS A 582       5.066 -27.261 -40.611  1.00 93.33           N  
ATOM   4623  N   TYR A 583       1.831 -21.641 -38.800  1.00 94.77           N  
ATOM   4624  CA  TYR A 583       2.146 -20.402 -39.517  1.00 94.77           C  
ATOM   4625  C   TYR A 583       1.855 -19.162 -38.664  1.00 94.77           C  
ATOM   4626  CB  TYR A 583       1.385 -20.330 -40.850  1.00 94.77           C  
ATOM   4627  O   TYR A 583       2.749 -18.338 -38.452  1.00 94.77           O  
ATOM   4628  CG  TYR A 583       1.662 -19.031 -41.590  1.00 94.77           C  
ATOM   4629  CD1 TYR A 583       0.675 -18.027 -41.682  1.00 94.77           C  
ATOM   4630  CD2 TYR A 583       2.953 -18.794 -42.100  1.00 94.77           C  
ATOM   4631  CE1 TYR A 583       0.989 -16.779 -42.261  1.00 94.77           C  
ATOM   4632  CE2 TYR A 583       3.271 -17.550 -42.673  1.00 94.77           C  
ATOM   4633  OH  TYR A 583       2.628 -15.328 -43.265  1.00 94.77           O  
ATOM   4634  CZ  TYR A 583       2.293 -16.535 -42.741  1.00 94.77           C  
ATOM   4635  N   VAL A 584       0.643 -19.062 -38.112  1.00 94.28           N  
ATOM   4636  CA  VAL A 584       0.186 -17.941 -37.278  1.00 94.28           C  
ATOM   4637  C   VAL A 584       1.079 -17.783 -36.048  1.00 94.28           C  
ATOM   4638  CB  VAL A 584      -1.292 -18.155 -36.893  1.00 94.28           C  
ATOM   4639  O   VAL A 584       1.588 -16.688 -35.797  1.00 94.28           O  
ATOM   4640  CG1 VAL A 584      -1.804 -17.146 -35.863  1.00 94.28           C  
ATOM   4641  CG2 VAL A 584      -2.200 -18.036 -38.123  1.00 94.28           C  
ATOM   4642  N   LYS A 585       1.388 -18.880 -35.338  1.00 91.85           N  
ATOM   4643  CA  LYS A 585       2.361 -18.870 -34.233  1.00 91.85           C  
ATOM   4644  C   LYS A 585       3.740 -18.402 -34.697  1.00 91.85           C  
ATOM   4645  CB  LYS A 585       2.449 -20.254 -33.565  1.00 91.85           C  
ATOM   4646  O   LYS A 585       4.348 -17.599 -33.995  1.00 91.85           O  
ATOM   4647  CG  LYS A 585       1.233 -20.544 -32.669  1.00 91.85           C  
ATOM   4648  CD  LYS A 585       1.271 -21.979 -32.120  1.00 91.85           C  
ATOM   4649  CE  LYS A 585      -0.007 -22.266 -31.321  1.00 91.85           C  
ATOM   4650  NZ  LYS A 585      -0.118 -23.690 -30.921  1.00 91.85           N  
ATOM   4651  N   SER A 586       4.231 -18.825 -35.865  1.00 91.15           N  
ATOM   4652  CA  SER A 586       5.546 -18.392 -36.365  1.00 91.15           C  
ATOM   4653  C   SER A 586       5.619 -16.879 -36.629  1.00 91.15           C  
ATOM   4654  CB  SER A 586       5.962 -19.197 -37.605  1.00 91.15           C  
ATOM   4655  O   SER A 586       6.624 -16.247 -36.296  1.00 91.15           O  
ATOM   4656  OG  SER A 586       5.390 -18.691 -38.795  1.00 91.15           O  
ATOM   4657  N   VAL A 587       4.547 -16.269 -37.153  1.00 90.51           N  
ATOM   4658  CA  VAL A 587       4.481 -14.817 -37.391  1.00 90.51           C  
ATOM   4659  C   VAL A 587       4.339 -14.058 -36.071  1.00 90.51           C  
ATOM   4660  CB  VAL A 587       3.354 -14.450 -38.377  1.00 90.51           C  
ATOM   4661  O   VAL A 587       5.114 -13.138 -35.817  1.00 90.51           O  
ATOM   4662  CG1 VAL A 587       3.281 -12.931 -38.598  1.00 90.51           C  
ATOM   4663  CG2 VAL A 587       3.579 -15.095 -39.751  1.00 90.51           C  
ATOM   4664  N   LEU A 588       3.422 -14.475 -35.192  1.00 88.27           N  
ATOM   4665  CA  LEU A 588       3.189 -13.824 -33.895  1.00 88.27           C  
ATOM   4666  C   LEU A 588       4.350 -14.014 -32.901  1.00 88.27           C  
ATOM   4667  CB  LEU A 588       1.854 -14.315 -33.306  1.00 88.27           C  
ATOM   4668  O   LEU A 588       4.537 -13.193 -32.002  1.00 88.27           O  
ATOM   4669  CG  LEU A 588       0.600 -13.944 -34.126  1.00 88.27           C  
ATOM   4670  CD1 LEU A 588      -0.639 -14.488 -33.421  1.00 88.27           C  
ATOM   4671  CD2 LEU A 588       0.421 -12.433 -34.290  1.00 88.27           C  
ATOM   4672  N   GLN A 589       5.171 -15.057 -33.057  1.00 80.52           N  
ATOM   4673  CA  GLN A 589       6.440 -15.184 -32.335  1.00 80.52           C  
ATOM   4674  C   GLN A 589       7.535 -14.285 -32.920  1.00 80.52           C  
ATOM   4675  CB  GLN A 589       6.920 -16.639 -32.307  1.00 80.52           C  
ATOM   4676  O   GLN A 589       8.326 -13.756 -32.135  1.00 80.52           O  
ATOM   4677  CG  GLN A 589       6.120 -17.507 -31.321  1.00 80.52           C  
ATOM   4678  CD  GLN A 589       6.631 -18.946 -31.280  1.00 80.52           C  
ATOM   4679  NE2 GLN A 589       5.905 -19.864 -30.683  1.00 80.52           N  
ATOM   4680  OE1 GLN A 589       7.709 -19.266 -31.747  1.00 80.52           O  
ATOM   4681  N   LYS A 590       7.570 -14.088 -34.252  1.00 72.57           N  
ATOM   4682  CA  LYS A 590       8.523 -13.194 -34.935  1.00 72.57           C  
ATOM   4683  C   LYS A 590       8.262 -11.716 -34.643  1.00 72.57           C  
ATOM   4684  CB  LYS A 590       8.581 -13.477 -36.448  1.00 72.57           C  
ATOM   4685  O   LYS A 590       9.210 -10.999 -34.336  1.00 72.57           O  
ATOM   4686  CG  LYS A 590       9.531 -14.645 -36.762  1.00 72.57           C  
ATOM   4687  CD  LYS A 590       9.657 -14.907 -38.271  1.00 72.57           C  
ATOM   4688  CE  LYS A 590      10.683 -16.024 -38.520  1.00 72.57           C  
ATOM   4689  NZ  LYS A 590      10.892 -16.296 -39.967  1.00 72.57           N  
ATOM   4690  N   THR A 591       7.007 -11.262 -34.628  1.00 61.58           N  
ATOM   4691  CA  THR A 591       6.681  -9.901 -34.155  1.00 61.58           C  
ATOM   4692  C   THR A 591       7.113  -9.727 -32.695  1.00 61.58           C  
ATOM   4693  CB  THR A 591       5.194  -9.556 -34.331  1.00 61.58           C  
ATOM   4694  O   THR A 591       7.830  -8.782 -32.368  1.00 61.58           O  
ATOM   4695  CG2 THR A 591       4.772  -9.528 -35.799  1.00 61.58           C  
ATOM   4696  OG1 THR A 591       4.387 -10.509 -33.684  1.00 61.58           O  
ATOM   4697  N   LYS A 592       6.835 -10.720 -31.837  1.00 53.01           N  
ATOM   4698  CA  LYS A 592       7.325 -10.772 -30.448  1.00 53.01           C  
ATOM   4699  C   LYS A 592       8.839 -10.992 -30.293  1.00 53.01           C  
ATOM   4700  CB  LYS A 592       6.525 -11.815 -29.645  1.00 53.01           C  
ATOM   4701  O   LYS A 592       9.317 -10.941 -29.162  1.00 53.01           O  
ATOM   4702  CG  LYS A 592       5.087 -11.352 -29.360  1.00 53.01           C  
ATOM   4703  CD  LYS A 592       4.314 -12.418 -28.570  1.00 53.01           C  
ATOM   4704  CE  LYS A 592       2.901 -11.911 -28.258  1.00 53.01           C  
ATOM   4705  NZ  LYS A 592       2.124 -12.886 -27.450  1.00 53.01           N  
ATOM   4706  N   SER A 593       9.629 -11.256 -31.342  1.00 45.08           N  
ATOM   4707  CA  SER A 593      11.106 -11.206 -31.275  1.00 45.08           C  
ATOM   4708  C   SER A 593      11.726  -9.945 -31.872  1.00 45.08           C  
ATOM   4709  CB  SER A 593      11.822 -12.475 -31.766  1.00 45.08           C  
ATOM   4710  O   SER A 593      12.887  -9.683 -31.563  1.00 45.08           O  
ATOM   4711  OG  SER A 593      11.250 -13.023 -32.925  1.00 45.08           O  
ATOM   4712  N   GLY A 594      10.964  -9.092 -32.567  1.00 44.47           N  
ATOM   4713  CA  GLY A 594      11.396  -7.720 -32.871  1.00 44.47           C  
ATOM   4714  C   GLY A 594      11.797  -6.953 -31.601  1.00 44.47           C  
ATOM   4715  O   GLY A 594      12.865  -6.347 -31.544  1.00 44.47           O  
ATOM   4716  N   SER A 595      11.011  -7.100 -30.529  1.00 42.49           N  
ATOM   4717  CA  SER A 595      11.297  -6.526 -29.204  1.00 42.49           C  
ATOM   4718  C   SER A 595      12.355  -7.287 -28.383  1.00 42.49           C  
ATOM   4719  CB  SER A 595      10.001  -6.426 -28.386  1.00 42.49           C  
ATOM   4720  O   SER A 595      12.737  -6.820 -27.314  1.00 42.49           O  
ATOM   4721  OG  SER A 595       8.951  -5.886 -29.165  1.00 42.49           O  
ATOM   4722  N   ARG A 596      12.858  -8.450 -28.836  1.00 39.31           N  
ATOM   4723  CA  ARG A 596      13.806  -9.299 -28.073  1.00 39.31           C  
ATOM   4724  C   ARG A 596      15.290  -9.029 -28.374  1.00 39.31           C  
ATOM   4725  CB  ARG A 596      13.415 -10.795 -28.121  1.00 39.31           C  
ATOM   4726  O   ARG A 596      16.136  -9.865 -28.080  1.00 39.31           O  
ATOM   4727  CG  ARG A 596      12.209 -11.094 -27.211  1.00 39.31           C  
ATOM   4728  CD  ARG A 596      11.856 -12.591 -27.136  1.00 39.31           C  
ATOM   4729  NE  ARG A 596      10.974 -13.023 -28.240  1.00 39.31           N  
ATOM   4730  NH1 ARG A 596      11.249 -15.291 -28.028  1.00 39.31           N  
ATOM   4731  NH2 ARG A 596       9.915 -14.509 -29.630  1.00 39.31           N  
ATOM   4732  CZ  ARG A 596      10.714 -14.263 -28.625  1.00 39.31           C  
ATOM   4733  N   LYS A 597      15.637  -7.830 -28.860  1.00 32.89           N  
ATOM   4734  CA  LYS A 597      17.040  -7.364 -28.966  1.00 32.89           C  
ATOM   4735  C   LYS A 597      17.745  -7.124 -27.612  1.00 32.89           C  
ATOM   4736  CB  LYS A 597      17.130  -6.128 -29.887  1.00 32.89           C  
ATOM   4737  O   LYS A 597      18.933  -6.828 -27.607  1.00 32.89           O  
ATOM   4738  CG  LYS A 597      17.277  -6.525 -31.366  1.00 32.89           C  
ATOM   4739  CD  LYS A 597      17.500  -5.291 -32.255  1.00 32.89           C  
ATOM   4740  CE  LYS A 597      17.825  -5.705 -33.697  1.00 32.89           C  
ATOM   4741  NZ  LYS A 597      18.041  -4.523 -34.574  1.00 32.89           N  
ATOM   4742  N   TYR A 598      17.054  -7.288 -26.480  1.00 32.64           N  
ATOM   4743  CA  TYR A 598      17.581  -7.065 -25.123  1.00 32.64           C  
ATOM   4744  C   TYR A 598      18.007  -8.343 -24.370  1.00 32.64           C  
ATOM   4745  CB  TYR A 598      16.626  -6.147 -24.338  1.00 32.64           C  
ATOM   4746  O   TYR A 598      17.813  -8.449 -23.163  1.00 32.64           O  
ATOM   4747  CG  TYR A 598      16.840  -4.684 -24.665  1.00 32.64           C  
ATOM   4748  CD1 TYR A 598      17.935  -4.006 -24.090  1.00 32.64           C  
ATOM   4749  CD2 TYR A 598      15.977  -4.010 -25.549  1.00 32.64           C  
ATOM   4750  CE1 TYR A 598      18.170  -2.653 -24.394  1.00 32.64           C  
ATOM   4751  CE2 TYR A 598      16.208  -2.654 -25.851  1.00 32.64           C  
ATOM   4752  OH  TYR A 598      17.506  -0.665 -25.569  1.00 32.64           O  
ATOM   4753  CZ  TYR A 598      17.303  -1.974 -25.276  1.00 32.64           C  
ATOM   4754  N   VAL A 599      18.640  -9.301 -25.057  1.00 36.27           N  
ATOM   4755  CA  VAL A 599      19.514 -10.301 -24.410  1.00 36.27           C  
ATOM   4756  C   VAL A 599      20.753 -10.534 -25.289  1.00 36.27           C  
ATOM   4757  CB  VAL A 599      18.794 -11.642 -24.106  1.00 36.27           C  
ATOM   4758  O   VAL A 599      20.624 -10.781 -26.483  1.00 36.27           O  
ATOM   4759  CG1 VAL A 599      19.690 -12.572 -23.274  1.00 36.27           C  
ATOM   4760  CG2 VAL A 599      17.493 -11.489 -23.305  1.00 36.27           C  
ATOM   4761  N   LYS A 600      21.947 -10.510 -24.675  1.00 31.62           N  
ATOM   4762  CA  LYS A 600      23.244 -10.955 -25.236  1.00 31.62           C  
ATOM   4763  C   LYS A 600      23.847 -10.142 -26.408  1.00 31.62           C  
ATOM   4764  CB  LYS A 600      23.183 -12.482 -25.487  1.00 31.62           C  
ATOM   4765  O   LYS A 600      24.198 -10.710 -27.439  1.00 31.62           O  
ATOM   4766  CG  LYS A 600      24.555 -13.177 -25.524  1.00 31.62           C  
ATOM   4767  CD  LYS A 600      24.396 -14.705 -25.590  1.00 31.62           C  
ATOM   4768  CE  LYS A 600      25.770 -15.388 -25.523  1.00 31.62           C  
ATOM   4769  NZ  LYS A 600      25.664 -16.870 -25.463  1.00 31.62           N  
ATOM   4770  N   LYS A 601      24.146  -8.850 -26.187  1.00 34.47           N  
ATOM   4771  CA  LYS A 601      25.366  -8.214 -26.744  1.00 34.47           C  
ATOM   4772  C   LYS A 601      25.858  -7.032 -25.889  1.00 34.47           C  
ATOM   4773  CB  LYS A 601      25.155  -7.758 -28.210  1.00 34.47           C  
ATOM   4774  O   LYS A 601      25.090  -6.111 -25.664  1.00 34.47           O  
ATOM   4775  CG  LYS A 601      26.508  -7.461 -28.889  1.00 34.47           C  
ATOM   4776  CD  LYS A 601      26.397  -7.139 -30.389  1.00 34.47           C  
ATOM   4777  CE  LYS A 601      27.813  -6.976 -30.969  1.00 34.47           C  
ATOM   4778  NZ  LYS A 601      27.814  -6.657 -32.421  1.00 34.47           N  
ATOM   4779  N   GLY A 602      27.143  -7.061 -25.516  1.00 30.77           N  
ATOM   4780  CA  GLY A 602      27.991  -5.889 -25.226  1.00 30.77           C  
ATOM   4781  C   GLY A 602      27.732  -5.075 -23.948  1.00 30.77           C  
ATOM   4782  O   GLY A 602      26.748  -4.350 -23.852  1.00 30.77           O  
ATOM   4783  N   LEU A 603      28.708  -5.073 -23.032  1.00 33.69           N  
ATOM   4784  CA  LEU A 603      28.938  -3.936 -22.132  1.00 33.69           C  
ATOM   4785  C   LEU A 603      29.546  -2.789 -22.958  1.00 33.69           C  
ATOM   4786  CB  LEU A 603      29.914  -4.328 -20.997  1.00 33.69           C  
ATOM   4787  O   LEU A 603      30.741  -2.804 -23.233  1.00 33.69           O  
ATOM   4788  CG  LEU A 603      29.298  -4.927 -19.723  1.00 33.69           C  
ATOM   4789  CD1 LEU A 603      28.554  -6.238 -19.976  1.00 33.69           C  
ATOM   4790  CD2 LEU A 603      30.416  -5.192 -18.713  1.00 33.69           C  
ATOM   4791  N   SER A 604      28.733  -1.816 -23.372  1.00 30.87           N  
ATOM   4792  CA  SER A 604      29.198  -0.540 -23.946  1.00 30.87           C  
ATOM   4793  C   SER A 604      28.027   0.441 -24.071  1.00 30.87           C  
ATOM   4794  CB  SER A 604      29.823  -0.748 -25.341  1.00 30.87           C  
ATOM   4795  O   SER A 604      27.095   0.159 -24.824  1.00 30.87           O  
ATOM   4796  OG  SER A 604      28.918  -1.399 -26.216  1.00 30.87           O  
ATOM   4797  N   GLY A 605      28.070   1.585 -23.376  1.00 35.93           N  
ATOM   4798  CA  GLY A 605      27.077   2.665 -23.543  1.00 35.93           C  
ATOM   4799  C   GLY A 605      26.212   3.024 -22.325  1.00 35.93           C  
ATOM   4800  O   GLY A 605      25.193   3.684 -22.499  1.00 35.93           O  
ATOM   4801  N   VAL A 606      26.594   2.624 -21.108  1.00 40.26           N  
ATOM   4802  CA  VAL A 606      26.010   3.152 -19.858  1.00 40.26           C  
ATOM   4803  C   VAL A 606      27.102   3.939 -19.123  1.00 40.26           C  
ATOM   4804  CB  VAL A 606      25.441   2.025 -18.968  1.00 40.26           C  
ATOM   4805  O   VAL A 606      28.173   3.366 -18.910  1.00 40.26           O  
ATOM   4806  CG1 VAL A 606      24.835   2.562 -17.664  1.00 40.26           C  
ATOM   4807  CG2 VAL A 606      24.336   1.246 -19.696  1.00 40.26           C  
ATOM   4808  N   PRO A 607      26.890   5.216 -18.746  1.00 42.52           N  
ATOM   4809  CA  PRO A 607      27.845   5.938 -17.909  1.00 42.52           C  
ATOM   4810  C   PRO A 607      27.883   5.307 -16.504  1.00 42.52           C  
ATOM   4811  CB  PRO A 607      27.361   7.391 -17.886  1.00 42.52           C  
ATOM   4812  O   PRO A 607      26.820   4.985 -15.960  1.00 42.52           O  
ATOM   4813  CG  PRO A 607      25.850   7.260 -18.083  1.00 42.52           C  
ATOM   4814  CD  PRO A 607      25.715   6.041 -18.998  1.00 42.52           C  
ATOM   4815  N   PRO A 608      29.068   5.098 -15.904  1.00 33.56           N  
ATOM   4816  CA  PRO A 608      29.177   4.434 -14.609  1.00 33.56           C  
ATOM   4817  C   PRO A 608      28.534   5.286 -13.504  1.00 33.56           C  
ATOM   4818  CB  PRO A 608      30.678   4.216 -14.390  1.00 33.56           C  
ATOM   4819  O   PRO A 608      28.827   6.472 -13.386  1.00 33.56           O  
ATOM   4820  CG  PRO A 608      31.326   5.346 -15.192  1.00 33.56           C  
ATOM   4821  CD  PRO A 608      30.382   5.505 -16.383  1.00 33.56           C  
ATOM   4822  N   GLY A 609      27.663   4.678 -12.693  1.00 49.85           N  
ATOM   4823  CA  GLY A 609      27.117   5.296 -11.477  1.00 49.85           C  
ATOM   4824  C   GLY A 609      25.643   4.994 -11.201  1.00 49.85           C  
ATOM   4825  O   GLY A 609      25.311   4.600 -10.089  1.00 49.85           O  
ATOM   4826  N   LYS A 610      24.753   5.129 -12.197  1.00 44.51           N  
ATOM   4827  CA  LYS A 610      23.298   5.061 -11.956  1.00 44.51           C  
ATOM   4828  C   LYS A 610      22.795   3.647 -11.648  1.00 44.51           C  
ATOM   4829  CB  LYS A 610      22.492   5.691 -13.104  1.00 44.51           C  
ATOM   4830  O   LYS A 610      22.875   2.733 -12.471  1.00 44.51           O  
ATOM   4831  CG  LYS A 610      22.528   7.227 -13.061  1.00 44.51           C  
ATOM   4832  CD  LYS A 610      21.565   7.821 -14.099  1.00 44.51           C  
ATOM   4833  CE  LYS A 610      21.470   9.345 -13.962  1.00 44.51           C  
ATOM   4834  NZ  LYS A 610      20.493   9.904 -14.927  1.00 44.51           N  
ATOM   4835  N   THR A 611      22.182   3.501 -10.480  1.00 53.76           N  
ATOM   4836  CA  THR A 611      21.473   2.303 -10.027  1.00 53.76           C  
ATOM   4837  C   THR A 611      20.140   2.094 -10.759  1.00 53.76           C  
ATOM   4838  CB  THR A 611      21.205   2.364  -8.513  1.00 53.76           C  
ATOM   4839  O   THR A 611      19.558   2.997 -11.371  1.00 53.76           O
[truncated: 45,603 more chars]
