# Supplementary material for: Small Molecule Ligands of the BET-like Bromodomain, SmBRD3, Affect Schistosoma mansoni Survival, Oviposition, and Development
Source: J Med Chem. 2023 Dec 4;66(23):15801–22. doi: 10.1021/acs.jmedchem.3c01321 (PMC10726355; doi:10.1021/acs.jmedchem.3c01321)
Supplement: Supplementary file 3 — jm3c01321_si_003.csv [file jm3c01321_si_003.csv]

Compound number		SMILES		SmBRD3(1,2) Kd (nM)			SmBRD3(2) Kd (nM)			BRD4(1) Kd (nM)
1		OC(C1=CC(O)=CC(C2=C(C)ON=C2C)=C1)C3=CC=CC=C3		683			no binding
2		OC(C1=CC(OC(C)=O)=CC(C2=C(C)ON=C2C)=C1)C3=CC=CC=C3		675			no binding
3		OC(C1=CC(O)=CC(C2=C(C)ON=C2C)=C1)C3=CC=C(F)C=C3		1750			no binding
4		OC(C1=CC(O)=CC(C2=C(C)ON=C2C)=C1)C3=CN=CC=C3		2950			no binding
5		ClC(C=C1)=CC=C1C(C[C@H]2CC(OC(C)(C)C)=O)C3=C(SC(C)=C3C)N4C2=NN=C4C		445			no binding
6		CC1=C(C(C)=NO1)C2=CC(N=CC(N3)=C4C([C@H](C)C5=CC=CC=N5)C3=O)=C4C=C2OC		2830			6160
7		CN(C1=CN=C(NC2=CC=C(C(NC3CCN(C)CC3)=O)C=C2OC)N=C1N(C4CCCC4)[C@@H]5CC)C5=O		1990			3810
8		C[C@@H]1N(C(C)=O)C2=CC=C(C3=CC=C(C(O)=O)C=C3)C=C2[C@H](NC4=CC=C(Cl)C=C4)C1		1520			1850			6.23
9		OC(C(C=C1)=CC=C1C2=CC=C(N(C(C)=O)[C@@H](C)C[C@H]3NC4=CC(SC=C5)=C5C=C4)C3=C2)=O					701			29.6
10		OC(C(C=C1)=CC=C1C2=CC=C(N(C(C)=O)[C@H](C)C[C@@H]3NC4=CC(SC=C5)=C5C=C4)C3=C2)=O					no binding
11		OC(C(C=C1)=CC=C1C2=CC=C(N(C(C)=O)[C@@H](C)C[C@H]3NC4=CC(OC=C5)=C5C=C4)C3=C2)=O					1180
12		OC(C(C=C1)=CC=C1C2=CC=C(N(C(C)=O)[C@@H](C)C[C@H]3NC4=CC(C=CS5)=C5C=C4)C3=C2)=O					553
13		OC(C(C=C1)=CC=C1C2=CC=C(N(C(C)=O)[C@@H](C)C[C@H]3NC4=CC(C=CN5)=C5C=C4)C3=C2)=O					651
14		OC(C(C=C1)=CC=C1C2=CC=C(N(C(C)=O)[C@@H](C)C[C@H]3NC4=CC(SC=N5)=C5C=C4)C3=C2)=O					1183
15		OC(C(C=C1)=CC=C1C2=CC=C(N(C(C)=O)[C@@H](C)C[C@H]3NC4=CC(C=CC=N5)=C5C=C4)C3=C2)=O					364			13.5
